# Supplementary material for: Incidence and predictors of mortality within the first year of antiretroviral therapy initiation at Debre-Markos Referral Hospital, Northwest Ethiopia: A retrospective follow up study
Source: PLoS One. 2021 May 14;16(5):e0251648. doi: 10.1371/journal.pone.0251648 (PMC8121335; doi:10.1371/journal.pone.0251648)
Supplement: S1 Dataset — (XLS) [file pone.0251648.s002.xls]

## Sheet: S1 Dataset
Has_Anemia	TookCotri	TBCoinfection	ART_Adherence	Adherence	Dead_New	TBstatus	Age_cat2	Sex_New	Religion	Maritalstatus_New	Education_New	Residence_New	Occupation_New	Household_Number	HIVDisclosure	PreARTduration_cat	BMI	PastCPTRx	PastINHProphylaxis	InitialARTregimen_cat	Baselineclinicalstaging	CD4_New	Anemia_final	Baselinefunctionalstatus	TookCPTduringfollowup	TookIPT_New	Age	Sex	Maritalstatus	Levelofeducation	Occupation	TBtreatmenthx	Numberofhousehold	pastOI	TookIPTduringfollowup	BaselineCD4	BaselineHgb	BaselineBMI	InitialARTregimen	TyepeofTBdeveloped	Staging_cat	Functionalstatus_cat	CD4_cat	CD4_Final	pastTBTreatment_final	Dead	Dropout	LTFU	TO
Yes	Yes	No	Good	1	No	0	35 to 44	Female	1	Divorced/separated	No education	Urban	Employed	>2	1	< 6 mon	18.5 - 24.9	0	0	1e	2	200 - 349	1	1	1	No	37	2	3	1	1	0	3	1	0	313	11	22.6	5		1& 2	working	200 - 349	>200	No	0	0	0	0
Yes	No	No	Fair/poor	3	No	0	25 to 34	Male	1	Single	secondary	Urban	Un employed	<=2	1	< 6 mon	<18.5	0	0	1e	2	<100	1	2	0	Yes	25	1	1	3	2	0	1	0	1	53	10.3	15.9	5		1& 2	ambul/bedrid	50 - <100	50 - 200	No	0	0	0	0
No	No	No	Fair/poor	3	No	0	35 to 44	Female	1	married	No education	Urban	Employed	<=2	1	< 6 mon	18.5 - 24.9	1	0	1e	2	>= 350	0	1	0	No	35	2	2	1	1	0	2	1	0	499	13	21.3	5		1& 2	working	>=350	>200	No	0	0	0	0
No	Yes	No	Fair/poor	2	No	0	45+	Male	1	married	secondary	Urban	Employed	>2	1	6 & above	18.5 - 24.9	1	0	1e	1	>= 350	0	1	1	Yes	46	1	2	3	1	0	4	1	1	356	14.3	20.6	5		1& 2	working	>=350	>200	No	0	0	0	0
Yes	Yes	No	Good	1	No	0	35 to 44	Male	1	Widowed	primary	Urban	Un employed	>2	1	< 6 mon	18.5 - 24.9	1	0	1e	1	>= 350	1	1	1	No	39	1	5	2	2	0	3	0	0	459	12	20.8	5		1& 2	working	>=350	>200	No	0	0	0	0
No	Yes	No	Fair/poor	3	No	0	25 to 34	Female	1	Divorced/separated	No education	Urban	Employed	<=2	1	6 & above	> 24.9	1	0	others	3	200 - 349	0	1	1	No	28	2	3	1	1	0	2	1	0	332	14.3	26.5	3		stage 3	working	200 - 349	>200	No	0	1	0	0
Yes	Yes	Yes	Good	1	Yes	1	25 to 34	Female	1	married	primary	Urban	Un employed	>2	0	6 & above	<18.5	0	0	1e	3	<100	1	2	1	No	28	2	2	3	3	0	3	0	0	89	6	16.6	5	1	1& 2	ambul/bedrid	50 - <100	50 - 200	No	1	0	0	0
No	Yes	No	Fair/poor	2	No	0	45+	Male	1	Divorced/separated	primary	Urban	Employed	<=2	0	< 6 mon	18.5 - 24.9	0	0	1e	3	<100	0	1	1	No	45	1	3	2	1	0	1	0	0	19	16.3	19.2	5		stage 3	working	<50	<50	No	0	0	0	0
No	No	No	Good	1	No	0	25 to 34	Female	1	Divorced/separated	No education	Urban	Un employed	<=2	1	< 6 mon	> 24.9	0	0	1e	3	>= 350	0	1	0	Yes	29	2	3	1	2	0	2	0	1	960	15	28	5		stage 3	working	>=350	>200	No	0	0	0	0
Yes	Yes	No	Good	1	Yes	0	45+	Male	1	married	colledge+	Urban	Employed	>2	1	< 6 mon	> 24.9	0	0	1e	1	>= 350	1	1	1	No	48	1	2	4	1	0	3	0	0	570	6.1	26	5		1& 2	working	>=350	>200	No	1	0	0	1
Yes	Yes	No	Fair/poor	3	No	0	25 to 34	Female	1	married	primary	Urban	Employed	>2	1	< 6 mon	<18.5	0	0	1e	3	<100	1	1	1	No	30	2	2	2	1	0	4	0	0	43	8	18	5	1	stage 3	working	<50	<50	No	0	0	0	0
Yes	Yes	No	Good	1	Yes	0	35 to 44	Male	1	Divorced/separated	colledge+	Urban	Un employed	>2	1	< 6 mon	18.5 - 24.9	0	0	1e	1	100 - 199	1	1	1	No	35	1	3	4	3	0	3	0	0	151	10.8	21.3	5		1& 2	working	100 - <200	50 - 200	No	1	0	0	1
No	Yes	No	Good	1	Yes	0	15 to 24	Female	1	married	primary	Urban	Un employed	<=2	1	6 & above	18.5 - 24.9	0	0	1e	3	>= 350	0	1	1	No	20	2	2	2	3	0	2	0	0	444	14	21.4	5		1& 2	working	>=350	>200	No	1	0	0	1
No	No	No	Good	1	No	0	35 to 44	Male	1	married	secondary	Rural	Un employed	>2	1	6 & above	18.5 - 24.9	0	0	1e	2	200 - 349	0	1	0	No	42	1	2	3	3	0	4	0	0	246	16.3	22.1	5		1& 2	working	200 - 349	>200	No	0	0	0	0
No	Yes	No	Good	1	No	0	25 to 34	Female	1	Divorced/separated	No education	Urban	Un employed	>2	1	< 6 mon	18.5 - 24.9	1	0	1e	3	>= 350	0	1	1	No	27	2	3	1	3	1	3	1	0	377	14.3	19.5	5		stage 3	working	>=350	>200	yes	0	0	0	1
No	No	No	Good	1	No	0	35 to 44	Male	1	married	secondary	Urban	Employed	>2	1	< 6 mon	18.5 - 24.9	0	0	1e	1	>= 350	0	1	0	Yes	37	1	2	3	1	0	3	0	1	447	16.7	21.7	5		1& 2	working	>=350	>200	No	0	0	0	0
No	No	No	Fair/poor	2	No	0	45+	Male	1	married	No education	Urban	Employed	>2	1	< 6 mon	18.5 - 24.9	0	0	1e	1	>= 350	0	1	0	Yes	48	1	2	1	1	0	5	0	1	472	14.3	19	5		1& 2	working	>=350	>200	No	0	0	0	0
No	Yes	No	Good	1	No	0	25 to 34	Male	1	married	No education	Urban	Un employed	>2	1	< 6 mon	18.5 - 24.9	0	0	others	2	200 - 349	0	1	1	Yes	33	1	2	1	3	0	3	0	1	273	17	22.8	3		1& 2	working	200 - 349	>200	No	0	0	0	0
No	Yes	No	Fair/poor	3	No	0	35 to 44	Female	1	Divorced/separated	colledge+	Urban	Employed	>2	1	< 6 mon	> 24.9	0	0	1e	2	200 - 349	0	1	1	No	42	2	3	4	1	0	5	0	0	228	14.2	25.3	5		1& 2	working	200 - 349	>200	No	0	0	0	0
No	No	No	Fair/poor	3	No	0	25 to 34	Male	1	Single	primary	Urban	Employed	>2	1	< 6 mon	> 24.9	0	0	1e	1	>= 350	0	2	0	Yes	25	1	1	2	1	0	3	0	1	823	14	25.5	5		1& 2	ambul/bedrid	>=350	>200	No	0	0	0	0
No	Yes	No	Good	1	No	0	35 to 44	Female	1	married	No education	Urban	Un employed	>2	1	6 & above	> 24.9	1	0	1e	2	>= 350	0	1	1	Yes	37	2	2	1	2	0	4	0	1	367	12	25.8	5		1& 2	working	>=350	>200	No	0	0	0	0
No	No	No	Good	1	No	0	15 to 24	Female	1	married	colledge+	Urban	Employed	>2	1	6 & above	18.5 - 24.9	1	0	1e	1	>= 350	0	1	0	No	19	2	2	4	3	0	4	0	0	361	12	22.3	5		1& 2	working	>=350	>200	No	0	0	0	0
No	Yes	No	Fair/poor	2	No	0	35 to 44	Female	1	married	secondary	Urban	Un employed	>2	1	< 6 mon	18.5 - 24.9	1	0	1e	1	200 - 349	0	1	1	No	40	2	2	3	3	0	8	1	0	321	16.4	20.9	5		1& 2	working	200 - 349	>200	No	0	0	0	0
No	No	No	Good	1	No	0	25 to 34	Female	1	married	No education	Urban	Un employed	>2	1	< 6 mon	18.5 - 24.9	0	0	1e	2	>= 350	0	2	0	No	33	2	2	1	3	0	4	1	0	454	14.2	22.8	5		1& 2	ambul/bedrid	>=350	>200	No	0	0	0	0
Yes	Yes	No	Good	1	No	0	45+	Male	1	married	No education	Urban	Un employed	>2	1	< 6 mon	18.5 - 24.9	0	0	1e	2	100 - 199	1	2	1	No	56	1	2	1	3	0	4	0	0	155	9.8	19.7	5		1& 2	ambul/bedrid	100 - <200	50 - 200	No	0	0	0	0
No	Yes	Yes	Good	1	Yes	1	35 to 44	Female	1	Divorced/separated	primary	Rural	Un employed	>2	0	6 & above	18.5 - 24.9	0	0	1e	3	<100	0	2	1	No	41	2	3	2	1	0	4	1	0	15	12.8	24.5	5	2	stage 3	ambul/bedrid	<50	<50	No	1	0	0	0
Yes	No	No	Good	1	No	0	25 to 34	Female	1	Divorced/separated	colledge+	Urban	Employed	<=2	1	6 & above	> 24.9	0	0	1e	1	>= 350	1	1	0	No	28	2	3	4	1	0	2	0	0	436	9.3	28.95	5		1& 2	working	>=350	>200	No	0	0	0	1
No	No	No	Fair/poor	3	No	0	25 to 34	Female	1	married	secondary	Urban	Employed	>2	1	6 & above	18.5 - 24.9	0	0	1e	3	>= 350	0	2	0	Yes	25	2	2	3	1	0	3	0	1	897	12.6	20.76	5		stage 3	ambul/bedrid	>=350	>200	No	0	0	0	1
No	Yes	No	Fair/poor	2	No	0	45+	Female	1	Widowed	secondary	Urban	Un employed	>2	1	6 & above	> 24.9	0	0	1e	2	>= 350	0	1	1	No	46	2	5	3	3	0	6	0	0	454	14	25.95	5		1& 2	working	>=350	>200	No	0	0	0	0
Yes	Yes	Yes	Fair/poor	3	No	1	45+	Female	1	married	secondary	Urban	Un employed	>2	1	6 & above	18.5 - 24.9	1	0	1e	4	100 - 199	1	2	1	No	48	2	2	3	2	1	4	1	0	131	9.3	21.2	5	1	stage 4	ambul/bedrid	100 - <200	50 - 200	yes	0	0	0	0
Yes	Yes	Yes	Fair/poor	3	Yes	1	35 to 44	Female	1	Widowed	No education	Rural	Un employed	>2	1	6 & above	<18.5	1	0	1e	3	200 - 349	1	3	1	No	43	2	5	1	2	0	4	1	0	200	7	17.44	5	1	stage 3	ambul/bedrid	200 - 349	>200	No	1	0	0	0
No	Yes	No	Good	1	No	0	35 to 44	Female	1	married	colledge+	Urban	Un employed	>2	1	< 6 mon	> 24.9	0	0	1e	1	200 - 349	0	1	1	No	40	2	2	4	2	0	3	0	0	331	13.2	30.26	5		1& 2	working	200 - 349	>200	No	0	0	0	0
No	No	No	Good	1	No	0	25 to 34	Female	1	married	colledge+	Urban	Un employed	<=2	1	< 6 mon	<18.5	0	0	1e	1	>= 350	0	1	0	No	26	2	2	4	2	0	2	0	0	666	16.9	17.7	5		1& 2	working	>=350	>200	No	0	0	0	0
No	Yes	No	Good	1	No	0	25 to 34	Female	2	married	No education	Urban	Employed	>2	1	< 6 mon	18.5 - 24.9	0	0	1e	1	100 - 199	0	1	1	No	26	2	2	1	1	0	4	0	0	153	13.3	21.7	5		1& 2	working	100 - <200	50 - 200	No	0	0	0	0
No	No	No	Fair/poor	2	No	0	25 to 34	Female	1	married	No education	Urban	Un employed	>2	1	6 & above	18.5 - 24.9	0	0	1e	3	200 - 349	0	1	0	No	30	2	2	1	3	0	4	0	0	328	12	21.5	5		stage 3	working	200 - 349	>200	No	0	0	0	0
No	Yes	No	Good	1	No	0	35 to 44	Female	1	Divorced/separated	No education	Urban	Un employed	<=2	1	< 6 mon	<18.5	0	0	1e	1	200 - 349	0	1	1	No	35	2	3	1	2	0	2	0	0	321	16.1	18	5		1& 2	working	200 - 349	>200	No	0	0	0	0
Yes	No	No	Good	1	No	0	15 to 24	Male	1	Divorced/separated	secondary	Urban	Employed	<=2	1	< 6 mon	<18.5	0	0	1e	1	>= 350	1	2	0	Yes	22	1	3	3	1	0	1	0	1	513	11.7	17	5		1& 2	ambul/bedrid	>=350	>200	No	0	0	0	0
No	No	No	Good	1	No	0	45+	Female	1	married	No education	Rural	Employed	>2	1	< 6 mon	<18.5	0	0	1e	1	>= 350	0	1	0	Yes	52	2	2	1	1	0	4	0	1	613	14.6	17.5	5		1& 2	working	>=350	>200	No	0	0	0	0
No	No	No	Good	1	No	0	25 to 34	Female	1	Single	secondary	Urban	Employed	<=2	1	6 & above	18.5 - 24.9	0	0	1e	1	>= 350	0	1	0	Yes	30	2	1	3	1	0	1	0	1	479	14.7	19.4	5		1& 2	working	>=350	>200	No	0	0	0	0
Yes	Yes	No	Fair/poor	3	No	0	25 to 34	Female	1	married	No education	Rural	Un employed	>2	1	< 6 mon	<18.5	0	0	others	2	100 - 199	1	2	1	Yes	30	2	2	1	2	0	4	0	1	122	8.9	17.9	3	1	1& 2	ambul/bedrid	100 - <200	50 - 200	No	0	0	0	0
No	No	No	Good	1	No	0	25 to 34	Female	1	married	primary	Urban	Un employed	>2	1	< 6 mon	18.5 - 24.9	0	0	1e	1	>= 350	0	1	0	Yes	30	2	2	2	2	0	4	0	1	419	15	18.8	5		1& 2	working	>=350	>200	No	0	0	0	0
Yes	No	No	Good	1	No	0	25 to 34	Male	1	married	No education	Urban	Un employed	>2	1	6 & above	18.5 - 24.9	0	0	1e	2	200 - 349	1	1	0	Yes	32	1	2	1	2	0	3	0	1	338	10.7	20.75	5		1& 2	working	200 - 349	>200	No	0	0	0	0
No	No	No	Fair/poor	3	No	0	25 to 34	Male	1	Single	No education	Urban	Un employed	<=2	1	< 6 mon	> 24.9	0	0	1e	1	>= 350	0	1	0	Yes	28	1	1	1	2	0	1	0	1	503	15.2	28.4	5		1& 2	working	>=350	>200	No	0	0	0	0
No	Yes	No	Good	1	No	0	25 to 34	Male	1	Single	colledge+	Urban	Employed	>2	1	< 6 mon	18.5 - 24.9	0	0	1e	2	>= 350	0	1	1	Yes	28	1	1	4	1	0	3	0	1	384	13.6	22.76	5		1& 2	working	>=350	>200	No	0	0	0	0
Yes	Yes	Yes	Good	1	Yes	1	35 to 44	Female	1	married	primary	Urban	Un employed	>2	1	6 & above	<18.5	1	0	1e	1	<100	1	2	1	No	37	2	2	3	3	0	3	0	0	81	9	16.02	5	1	stage 4	ambul/bedrid	50 - <100	50 - 200	No	1	0	0	0
No	Yes	No	Good	1	No	0	35 to 44	Female	1	Divorced/separated	secondary	Rural	Un employed	>2	1	< 6 mon	18.5 - 24.9	0	0	1e	1	<100	0	1	1	No	38	2	3	3	3	0	4	0	0	27	12.9	22.06	5		1& 2	working	<50	<50	No	0	1	0	0
No	Yes	No	Good	1	Yes	0	35 to 44	Male	1	Divorced/separated	secondary	Urban	Un employed	>2	1	6 & above	18.5 - 24.9	0	0	1e	2	200 - 349	0	1	1	Yes	37	1	3	3	2	0	3	0	1	318	13.7	20.6	5		1& 2	working	200 - 349	>200	No	1	0	0	0
Yes	No	No	Good	1	No	0	45+	Female	1	Widowed	No education	Urban	Un employed	<=2	1	< 6 mon	<18.5	0	0	1e	2	>= 350	1	1	0	Yes	50	2	5	1	3	0	1	0	1	418	10.2	16.5	5		1& 2	working	>=350	>200	No	0	0	0	0
No	Yes	No	Fair/poor	2	No	0	25 to 34	Female	1	Divorced/separated	No education	Urban	Un employed	<=2	1	6 & above	18.5 - 24.9	1	0	1e	1	200 - 349	0	1	1	Yes	33	2	4	1	3	0	1	0	1	314	13.3	24.92	5		1& 2	working	200 - 349	>200	No	0	0	0	0
Yes	Yes	No	Good	1	Yes	0	15 to 24	Female	1	Divorced/separated	No education	Rural	Un employed	<=2	1	< 6 mon	18.5 - 24.9	0	0	1e	3	200 - 349	1	2	1	Yes	21	2	3	1	3	0	1	0	1	328	9.8	18.75	5		stage 3	ambul/bedrid	200 - 349	>200	No	1	0	0	1
Yes	No	No	Good	1	No	0	35 to 44	Female	1	Divorced/separated	primary	Urban	Un employed	>2	1	< 6 mon	<18.5	0	0	1e	3	<100	1	1	0	No	38	2	3	2	3	0	4	0	0	43	7.8	14.13	5		stage 3	working	<50	<50	No	0	0	0	0
No	Yes	No	Good	1	No	0	45+	Male	1	married	primary	Urban	Employed	>2	1	6 & above	<18.5	0	1	1e	1	>= 350	0	1	1	No	47	1	2	2	1	0	3	0	0	443	14	17.51	5		1& 2	working	>=350	>200	No	0	0	0	0
No	Yes	No	Fair/poor	3	No	0	25 to 34	Female	1	Single	primary	Urban	Un employed	<=2	1	< 6 mon	18.5 - 24.9	1	0	1e	2	>= 350	0	1	1	Yes	29	2	1	2	3	0	2	1	1	483	13.2	24.44	5		1& 2	working	>=350	>200	No	0	0	0	0
No	No	No	Fair/poor	3	Yes	0	25 to 34	Female	1	married	secondary	Urban	Un employed	<=2	1	6 & above	18.5 - 24.9	0	0	1e	1	>= 350	0	2	0	No	25	2	2	3	2	0	2	0	0	470	17.8	20	5		1& 2	ambul/bedrid	>=350	>200	No	1	0	0	1
Yes	Yes	No	Fair/poor	3	No	0	35 to 44	Female	1	Divorced/separated	No education	Rural	Un employed	>2	1	< 6 mon	18.5 - 24.9	0	0	1e	2	200 - 349	1	2	1	No	42	2	3	1	2	0	5	0	0	339	6	23.81	5	1	1& 2	ambul/bedrid	200 - 349	>200	No	0	0	0	0
No	No	No	Fair/poor	3	No	0	15 to 24	Male	1	married	primary	Urban	Un employed	>2	1	< 6 mon	> 24.9	0	0	1e	2	100 - 199	0	1	0	No	24	1	2	2	3	0	3	1	0	142	15.3	27.99	5		1& 2	working	100 - <200	50 - 200	No	0	0	0	1
Yes	Yes	Yes	Fair/poor	3	No	1	25 to 34	Male	2	married	No education	Urban	Un employed	>2	1	6 & above	<18.5	0	0	1e	4	<100	1	2	1	No	29	1	2	1	3	0	4	0	0	54	8	18.29	5	1	stage 4	ambul/bedrid	50 - <100	50 - 200	No	0	0	0	0
No	No	No	Good	1	No	0	35 to 44	Male	1	Divorced/separated	primary	Rural	Employed	>2	1	6 & above	18.5 - 24.9	0	0	1e	3	>= 350	0	1	0	Yes	40	1	3	2	1	0	3	0	1	578	13	19.61	5		stage 3	working	>=350	>200	No	0	0	0	0
No	Yes	No	Good	1	No	0	35 to 44	Female	1	Widowed	colledge+	Urban	Employed	<=2	1	< 6 mon	18.5 - 24.9	0	0	1e	1	200 - 349	0	1	1	No	40	2	5	4	1	0	2	0	0	223	14.5	21	5		1& 2	working	200 - 349	>200	No	0	0	0	0
No	Yes	No	Fair/poor	3	No	0	25 to 34	Female	1	Single	No education	Rural	Un employed	>2	1	6 & above	18.5 - 24.9	1	0	1e	1	200 - 349	0	1	1	Yes	28	2	1	1	3	0	3	0	1	315	14	20	5		1& 2	working	200 - 349	>200	No	0	0	0	0
No	No	No	Fair/poor	3	No	0	25 to 34	Female	1	married	No education	Rural	Un employed	>2	1	< 6 mon	18.5 - 24.9	0	1	1e	1	>= 350	0	1	0	No	33	2	2	1	3	0	3	0	0	640	12.9	22.8	5		1& 2	working	>=350	>200	No	0	0	0	0
No	No	No	Good	1	No	0	45+	Female	1	Divorced/separated	primary	Urban	Un employed	<=2	1	< 6 mon	> 24.9	0	0	1e	1	>= 350	0	1	0	Yes	48	2	3	2	2	0	2	0	1	694	13.9	25.78	5		1& 2	working	>=350	>200	No	0	0	0	0
No	No	No	Fair/poor	3	No	0	25 to 34	Male	1	married	No education	Rural	Un employed	>2	1	< 6 mon	<18.5	0	0	1e	1	200 - 349	0	1	0	No	30	1	2	1	3	0	5	0	0	272	13.3	15.7	5		1& 2	working	200 - 349	>200	No	0	0	0	0
Yes	Yes	No	Good	1	No	0	25 to 34	Female	1	Divorced/separated	No education	Urban	Un employed	>2	1	6 & above	18.5 - 24.9	0	0	1e	1	200 - 349	1	1	1	Yes	34	2	3	1	3	0	3	1	1	267	7.8	23	5		1& 2	working	200 - 349	>200	No	0	0	0	0
No	No	No	Good	1	No	0	25 to 34	Male	1	married	primary	Rural	Employed	<=2	1	< 6 mon	18.5 - 24.9	1	0	1e	3	>= 350	0	1	0	Yes	28	1	2	2	3	0	2	1	1	541	15	20.75	5		stage 3	working	>=350	>200	No	0	0	0	0
Yes	Yes	No	Good	1	No	0	25 to 34	Male	1	married	No education	Rural	Un employed	>2	1	< 6 mon	18.5 - 24.9	0	0	1e	2	<100	1	1	1	No	32	1	2	1	3	0	5	0	0	99	12	23.78	5		1& 2	working	50 - <100	50 - 200	No	0	0	0	0
No	No	No	Good	1	No	0	15 to 24	Female	3	married	secondary	Urban	Un employed	>2	1	< 6 mon	18.5 - 24.9	0	0	1e	1	>= 350	0	1	0	Yes	21	2	2	3	2	0	3	0	1	643	12	23.14	5		1& 2	working	>=350	>200	No	0	0	0	0
No	Yes	No	Good	1	Yes	0	35 to 44	Female	1	Widowed	primary	Urban	Un employed	<=2	1	< 6 mon	18.5 - 24.9	1	0	1e	3	<100	0	1	1	No	40	2	5	2	3	0	1	0	0	95	16	21.3	5		1& 2	working	50 - <100	50 - 200	No	1	0	0	1
No	Yes	No	Good	1	No	0	35 to 44	Female	1	married	secondary	Urban	Employed	>2	1	< 6 mon	18.5 - 24.9	0	0	1e	1	<100	0	1	1	Yes	38	2	2	3	1	0	3	0	1	65	13	19.72	5		1& 2	working	50 - <100	50 - 200	No	0	0	0	0
Yes	Yes	No	Good	1	No	0	45+	Male	1	married	colledge+	Urban	Employed	>2	1	< 6 mon	18.5 - 24.9	1	0	1e	2	<100	1	1	1	Yes	47	1	2	4	1	0	4	0	1	38	12.4	19.2	5		1& 2	working	<50	<50	No	0	0	0	0
No	Yes	No	Fair/poor	2	No	0	35 to 44	Male	1	married	secondary	Urban	Un employed	>2	1	< 6 mon	<18.5	1	0	1e	2	100 - 199	0	1	1	No	36	1	2	3	3	0	3	0	0	146	14	17.9	5		1& 2	working	100 - <200	50 - 200	No	0	0	0	0
Yes	No	No	Fair/poor	3	No	0	45+	Female	1	Widowed	No education	Rural	Employed	>2	1	< 6 mon	<18.5	0	0	1e	4	<100	1	2	0	No	56	2	5	1	1	0	3	0	0	67	7.4	17.3	5	1	stage 4	ambul/bedrid	50 - <100	50 - 200	No	0	0	0	0
No	Yes	No	Good	1	No	0	45+	Female	1	married	primary	Rural	Un employed	>2	1	< 6 mon	18.5 - 24.9	0	0	1e	2	>= 350	0	1	1	No	47	2	2	2	3	0	6	0	0	363	13	19.75	5		1& 2	working	>=350	>200	No	0	0	0	0
Yes	Yes	No	Good	1	No	0	45+	Female	1	Divorced/separated	primary	Urban	Un employed	<=2	1	< 6 mon	18.5 - 24.9	0	0	1e	1	<100	1	1	1	Yes	52	2	4	2	2	0	2	0	1	90	7.9	21.31	5		1& 2	working	50 - <100	50 - 200	No	0	0	0	0
No	Yes	No	Good	1	No	0	35 to 44	Female	1	married	colledge+	Urban	Employed	>2	1	6 & above	> 24.9	1	0	1e	2	200 - 349	0	1	1	Yes	40	2	2	4	1	0	5	0	1	302	14.7	26.67	5		1& 2	working	200 - 349	>200	No	0	0	0	0
No	No	No	Fair/poor	2	Yes	0	15 to 24	Male	1	Single	No education	Urban	Un employed	<=2	1	6 & above	18.5 - 24.9	0	0	1e	1	>= 350	0	1	0	No	20	1	1	4	3	0	1	0	0	425	13	22.95	5		1& 2	working	>=350	>200	No	1	0	1	0
No	Yes	No	Good	1	No	0	15 to 24	Male	1	Single	secondary	Urban	Un employed	<=2	1	< 6 mon	18.5 - 24.9	1	0	1e	3	100 - 199	0	2	1	No	20	1	1	3	3	0	1	1	0	162	17	18.59	5		stage 3	ambul/bedrid	100 - <200	50 - 200	No	0	0	0	0
No	No	No	Fair/poor	3	No	0	45+	Female	2	Widowed	No education	Rural	Un employed	>2	1	< 6 mon	18.5 - 24.9	1	0	1e	3	>= 350	0	1	0	No	64	2	5	1	2	0	3	1	0	465	13.1	19.7	5		stage 3	working	>=350	>200	No	0	0	0	1
No	Yes	No	Fair/poor	3	No	0	25 to 34	Female	1	Divorced/separated	primary	Urban	Employed	<=2	1	6 & above	<18.5	0	0	1e	1	200 - 349	0	1	1	Yes	31	2	3	2	1	0	2	1	1	314	13.3	18.44	5		1& 2	working	200 - 349	>200	No	0	0	0	0
No	Yes	No	Good	1	No	0	45+	Female	1	Divorced/separated	primary	Urban	Employed	>2	0	< 6 mon	18.5 - 24.9	0	0	1e	2	100 - 199	0	2	1	Yes	45	2	3	2	1	0	3	0	1	195	14.8	18.61	5		1& 2	ambul/bedrid	100 - <200	50 - 200	No	0	0	0	0
No	No	No	Good	1	No	0	15 to 24	Female	1	Divorced/separated	secondary	Urban	Employed	>2	1	< 6 mon	18.5 - 24.9	0	0	1e	2	>= 350	0	1	0	No	19	2	3	3	1	0	3	0	0	470	15	23.4	5		1& 2	working	>=350	>200	No	0	0	0	0
Yes	Yes	No	Good	1	No	0	35 to 44	Male	1	Divorced/separated	secondary	Urban	Employed	<=2	0	6 & above	18.5 - 24.9	0	0	1e	1	<100	1	2	1	No	39	1	3	3	1	0	1	0	0	27	10.8	19.6	5		1& 2	ambul/bedrid	<50	<50	No	0	0	0	1
No	No	No	Good	1	No	0	15 to 24	Female	1	Single	primary	Urban	Employed	<=2	1	6 & above	18.5 - 24.9	0	0	1e	2	>= 350	0	1	0	No	21	2	1	2	1	0	1	0	0	944	14.5	19.6	5		1& 2	working	>=350	>200	No	0	0	0	0
No	Yes	No	Good	1	No	0	35 to 44	Male	1	married	No education	Rural	Un employed	>2	1	< 6 mon	18.5 - 24.9	0	0	1e	1	100 - 199	0	1	1	No	35	1	2	1	2	0	3	1	0	186	16	19.7	5		1& 2	working	100 - <200	50 - 200	No	0	0	0	0
Yes	Yes	Yes	Good	1	No	1	35 to 44	Male	1	married	secondary	Urban	Un employed	<=2	1	< 6 mon	<18.5	0	0	1e	3	<100	1	2	1	Yes	38	1	2	3	3	0	2	0	1	69	8	16.02	5	1	stage 3	ambul/bedrid	50 - <100	50 - 200	No	0	0	0	0
Yes	No	Yes	Fair/poor	3	No	1	45+	Male	1	married	colledge+	Urban	Employed	>2	1	< 6 mon	<18.5	0	0	1e	2	<100	1	1	0	No	45	1	2	4	1	0	4	0	0	83	9	16.71	5	1	1& 2	working	50 - <100	50 - 200	No	0	0	0	0
Yes	Yes	No	Fair/poor	2	No	0	25 to 34	Female	1	married	primary	Urban	Un employed	>2	1	< 6 mon	18.5 - 24.9	1	0	1e	2	200 - 349	1	1	1	Yes	25	2	2	2	3	0	3	1	1	266	10.6	21.63	5		1& 2	working	200 - 349	>200	No	0	0	0	0
Yes	No	No	Good	1	No	0	35 to 44	Female	1	married	No education	Rural	Un employed	>2	1	6 & above	<18.5	0	0	1e	3	200 - 349	1	2	0	No	36	2	2	1	3	0	3	0	0	313	8.6	16.78	5	1	stage 3	ambul/bedrid	200 - 349	>200	No	0	0	0	0
Yes	Yes	No	Good	1	Yes	0	45+	Female	1	married	No education	Rural	Employed	>2	1	6 & above	<18.5	1	0	1e	2	200 - 349	1	2	1	No	45	2	2	1	1	0	4	1	0	206	11.3	15.6	5		1& 2	ambul/bedrid	200 - 349	>200	No	1	1	0	0
No	Yes	No	Fair/poor	3	No	0	45+	Female	1	married	primary	Urban	Un employed	>2	1	< 6 mon	> 24.9	1	0	1e	1	>= 350	0	1	1	Yes	45	2	2	2	3	0	3	0	1	381	15	26.95	5		1& 2	working	>=350	>200	No	0	0	0	1
No	Yes	No	Good	1	No	0	35 to 44	Female	1	married	No education	Urban	Employed	>2	1	< 6 mon	<18.5	0	0	1e	1	200 - 349	0	1	1	No	38	2	2	1	1	0	4	0	0	287	14.9	18.1	5		1& 2	working	200 - 349	>200	No	0	0	0	0
Yes	Yes	No	Good	1	No	0	35 to 44	Male	1	married	secondary	Urban	Employed	<=2	1	< 6 mon	18.5 - 24.9	0	0	1e	2	200 - 349	1	1	1	No	35	1	2	3	1	0	2	0	0	336	12.8	22.77	5		1& 2	working	200 - 349	>200	No	0	0	0	0
No	No	No	Good	1	No	0	25 to 34	Male	1	Divorced/separated	primary	Urban	Employed	>2	1	< 6 mon	<18.5	0	0	1e	1	>= 350	0	1	0	No	30	1	3	2	1	0	4	0	0	550	13.3	18.43	5		1& 2	working	>=350	>200	No	0	0	0	1
No	Yes	No	Fair/poor	3	No	0	35 to 44	Male	1	Divorced/separated	primary	Urban	Employed	>2	1	6 & above	18.5 - 24.9	0	1	1e	3	100 - 199	0	2	1	No	42	1	3	2	1	0	5	1	0	194	14	19.6	5		stage 3	ambul/bedrid	100 - <200	50 - 200	No	0	0	0	0
No	Yes	Yes	Good	1	No	1	15 to 24	Female	1	married	primary	Urban	Un employed	>2	1	< 6 mon	18.5 - 24.9	0	0	1e	3	200 - 349	0	1	1	No	24	2	2	2	2	0	3	0	0	322	14.4	23.05	5	1	stage 3	working	200 - 349	>200	No	0	0	0	0
Yes	No	No	Fair/poor	3	No	0	35 to 44	Female	1	married	No education	Urban	Un employed	>2	0	< 6 mon	> 24.9	0	0	1e	1	<100	1	2	0	No	40	2	2	1	2	0	3	0	0	27	8.6	25.56	5	2	1& 2	ambul/bedrid	<50	<50	No	0	0	0	0
Yes	Yes	Yes	Fair/poor	3	No	1	45+	Female	1	married	secondary	Urban	Un employed	>2	1	< 6 mon	<18.5	0	0	1e	3	<100	1	2	1	No	45	2	2	3	3	0	5	0	0	97	9.1	15.61	5	1	stage 3	ambul/bedrid	50 - <100	50 - 200	No	0	0	0	0
No	No	No	Good	1	No	0	15 to 24	Female	1	Single	primary	Rural	Employed	>2	1	< 6 mon	18.5 - 24.9	0	0	1e	1	>= 350	0	1	0	Yes	18	2	1	2	1	0	5	0	1	512	15	19.81	5		1& 2	working	>=350	>200	No	0	0	0	0
No	Yes	No	Good	1	No	0	25 to 34	Male	1	married	colledge+	Urban	Employed	>2	1	6 & above	<18.5	0	0	1e	3	<100	0	1	1	No	30	1	2	4	1	0	4	0	0	48	13.6	17.51	5		stage 3	working	<50	<50	No	0	0	0	0
Yes	Yes	No	Fair/poor	2	No	0	25 to 34	Male	1	married	primary	Urban	Employed	>2	1	< 6 mon	<18.5	1	0	1e	3	<100	1	2	1	No	28	1	2	2	1	0	4	1	0	21	8.9	18.14	5	1	stage 3	ambul/bedrid	<50	<50	No	0	0	0	0
Yes	Yes	No	Fair/poor	2	No	0	25 to 34	Female	1	married	No education	Urban	Un employed	>2	1	< 6 mon	18.5 - 24.9	0	0	1e	4	100 - 199	1	1	1	Yes	30	2	2	1	3	0	4	0	1	151	11.4	20.69	5		stage 4	working	100 - <200	50 - 200	No	0	0	0	0
Yes	Yes	No	Fair/poor	3	No	0	35 to 44	Male	1	married	No education	Rural	Employed	>2	1	< 6 mon	18.5 - 24.9	0	0	others	1	200 - 349	1	1	1	Yes	43	1	2	1	1	0	6	0	1	324	10.2	19.16	4		1& 2	working	200 - 349	>200	No	0	0	0	0
No	Yes	No	Good	1	No	0	25 to 34	Male	1	married	primary	Rural	Employed	>2	1	< 6 mon	18.5 - 24.9	0	0	1e	1	200 - 349	0	1	1	No	32	1	2	2	1	0	3	0	0	251	17.3	20.37	5		1& 2	working	200 - 349	>200	No	0	0	0	1
Yes	Yes	No	Good	1	No	0	45+	Female	1	Divorced/separated	No education	Urban	Un employed	>2	0	6 & above	18.5 - 24.9	0	0	1e	1	>= 350	1	1	1	No	50	2	3	1	3	0	3	0	0	408	10	18.6	5		1& 2	working	>=350	>200	No	0	0	0	1
Yes	No	No	Good	1	No	0	25 to 34	Male	1	married	primary	Urban	Un employed	>2	1	6 & above	18.5 - 24.9	0	0	1e	2	200 - 349	1	1	0	No	34	1	2	2	3	0	3	0	0	328	11	20.2	5		1& 2	working	200 - 349	>200	No	0	0	0	1
Yes	Yes	No	Good	1	No	0	35 to 44	Male	1	married	No education	Urban	Un employed	>2	1	6 & above	18.5 - 24.9	0	0	1e	2	<100	1	1	1	No	37	1	2	1	3	0	5	0	0	99	10.7	22.72	5		1& 2	working	50 - <100	50 - 200	No	0	0	0	0
No	Yes	No	Fair/poor	3	No	0	15 to 24	Female	1	married	colledge+	Urban	Employed	>2	1	6 & above	18.5 - 24.9	0	0	1e	1	200 - 349	0	1	1	Yes	22	2	2	4	1	0	4	0	1	218	13.5	21.56	5		1& 2	working	200 - 349	>200	No	0	0	0	0
No	Yes	No	Good	1	No	0	25 to 34	Male	1	married	colledge+	Urban	Un employed	>2	1	6 & above	18.5 - 24.9	0	0	1e	3	200 - 349	0	1	1	No	32	1	2	4	3	0	3	0	0	245	14.3	18.69	5		stage 3	working	200 - 349	>200	No	0	0	0	1
No	No	No	Good	1	No	0	15 to 24	Female	1	married	No education	Urban	Un employed	>2	1	< 6 mon	18.5 - 24.9	0	0	1e	1	200 - 349	0	1	0	No	20	2	2	1	2	0	4	0	0	325	14	22.6	5		1& 2	working	200 - 349	>200	No	0	0	0	0
No	Yes	No	Good	1	No	0	25 to 34	Female	1	married	secondary	Urban	Un employed	>2	1	6 & above	18.5 - 24.9	0	0	1e	1	200 - 349	0	1	1	Yes	30	2	2	3	3	0	4	0	1	296	13	23.44	5		1& 2	working	200 - 349	>200	No	0	0	0	0
No	Yes	No	Good	1	No	0	25 to 34	Male	1	married	colledge+	Urban	Employed	>2	1	< 6 mon	> 24.9	0	0	1e	1	>= 350	0	1	1	No	25	1	2	4	1	0	4	0	0	448	13	25.43	5		1& 2	working	>=350	>200	No	0	0	0	0
Yes	Yes	No	Good	1	No	0	35 to 44	Female	1	married	No education	Urban	Un employed	>2	1	< 6 mon	<18.5	0	0	1e	4	100 - 199	1	2	1	No	35	2	2	1	3	0	5	0	0	104	11	16.3	5		stage 4	ambul/bedrid	100 - <200	50 - 200	No	0	0	0	0
No	No	No	Fair/poor	2	No	0	25 to 34	Female	1	Widowed	colledge+	Urban	Employed	>2	1	< 6 mon	18.5 - 24.9	0	0	1e	1	>= 350	0	1	0	Yes	26	2	5	4	1	0	3	0	1	453	17	21.94	5		1& 2	working	>=350	>200	No	0	0	0	0
No	No	No	Good	1	No	0	35 to 44	Female	1	Divorced/separated	primary	Urban	Employed	<=2	1	< 6 mon	18.5 - 24.9	0	0	1e	2	>= 350	0	1	0	No	39	2	3	2	1	0	2	0	0	419	13.2	22.66	5		1& 2	working	>=350	>200	No	0	0	0	0
Yes	Yes	No	Fair/poor	2	Yes	0	45+	Male	1	married	No education	Rural	Employed	>2	1	< 6 mon	<18.5	0	0	others	2	>= 350	1	1	1	No	55	1	2	1	1	0	4	0	0	372	12	17.53	4		1& 2	working	>=350	>200	No	1	0	0	1
No	Yes	No	Good	1	No	0	25 to 34	Female	1	married	No education	Urban	Employed	>2	1	< 6 mon	18.5 - 24.9	0	0	1e	1	200 - 349	0	1	1	Yes	30	2	2	1	1	0	5	0	1	297	14	21.6	5		1& 2	working	200 - 349	>200	No	0	0	0	0
Yes	Yes	No	Good	1	Yes	0	25 to 34	Male	1	Single	No education	Urban	Un employed	<=2	1	< 6 mon	18.5 - 24.9	0	0	1e	3	200 - 349	1	1	1	No	32	1	1	4	1	0	1	0	0	327	12.4	24.7	5		stage 3	working	200 - 349	>200	No	1	0	0	1
Yes	Yes	Yes	Fair/poor	3	No	1	35 to 44	Female	1	married	secondary	Urban	Un employed	>2	1	6 & above	18.5 - 24.9	1	0	1e	1	<100	1	1	1	No	43	2	2	3	2	1	5	1	0	45	9.09	22.04	5	1	1& 2	working	<50	<50	yes	0	0	0	0
Yes	Yes	No	Fair/poor	3	No	0	35 to 44	Male	1	married	No education	Rural	Employed	>2	1	< 6 mon	<18.5	0	0	1e	3	100 - 199	1	2	1	No	43	1	2	1	1	0	5	0	0	157	8.4	14.86	5	1	stage 3	ambul/bedrid	100 - <200	50 - 200	No	0	0	0	0
Yes	Yes	No	Good	1	No	0	25 to 34	Male	1	married	secondary	Urban	Un employed	>2	1	< 6 mon	18.5 - 24.9	0	0	1e	4	<100	1	2	1	Yes	30	1	2	3	3	0	3	0	1	34	10.4	19.6	5		stage 4	ambul/bedrid	<50	<50	No	0	0	0	0
No	Yes	No	Fair/poor	3	No	0	15 to 24	Female	1	Single	colledge+	Urban	Employed	<=2	1	< 6 mon	<18.5	0	0	1e	2	<100	0	2	1	No	22	2	1	4	3	0	1	0	0	74	12.4	17.9	5		1& 2	ambul/bedrid	50 - <100	50 - 200	No	0	0	0	1
No	Yes	No	Good	1	No	0	25 to 34	Male	1	married	secondary	Urban	Un employed	>2	1	6 & above	18.5 - 24.9	0	0	1e	1	200 - 349	0	1	1	No	27	1	2	3	2	0	4	0	0	329	15	23.53	5		1& 2	working	200 - 349	>200	No	0	0	0	0
No	Yes	No	Fair/poor	3	Yes	0	25 to 34	Female	1	Single	primary	Urban	Un employed	>2	1	< 6 mon	18.5 - 24.9	0	0	1e	4	>= 350	0	2	1	No	25	2	1	2	3	0	4	0	0	412	13.4	19.7	5		1& 2	ambul/bedrid	>=350	>200	No	1	0	1	0
No	Yes	No	Good	1	No	0	15 to 24	Female	1	Single	No education	Urban	Un employed	<=2	1	< 6 mon	> 24.9	0	0	others	1	>= 350	0	1	1	Yes	20	2	1	1	3	0	1	0	1	432	14	25.89	3		1& 2	working	>=350	>200	No	0	0	0	0
Yes	Yes	No	Good	1	No	0	25 to 34	Male	1	married	secondary	Rural	Un employed	<=2	1	< 6 mon	<18.5	0	0	1e	2	100 - 199	1	1	1	Yes	28	1	2	3	3	0	2	0	1	136	11.7	17.01	5		1& 2	working	100 - <200	50 - 200	No	0	0	0	0
Yes	Yes	No	Good	1	No	0	35 to 44	Female	1	Widowed	No education	Rural	Employed	>2	1	< 6 mon	18.5 - 24.9	0	0	1e	4	<100	1	1	1	Yes	35	2	5	1	1	0	3	0	1	26	8.6	19.37	5		stage 4	working	<50	<50	No	0	0	0	0
No	Yes	No	Good	1	No	0	25 to 34	Female	1	married	secondary	Urban	Employed	<=2	0	6 & above	<18.5	0	0	1e	1	<100	0	1	1	Yes	28	2	2	3	1	0	2	0	1	65	13	17.21	5		1& 2	working	50 - <100	50 - 200	No	0	0	0	0
Yes	Yes	No	Good	1	No	0	25 to 34	Female	1	married	secondary	Urban	Un employed	>2	1	6 & above	> 24.9	0	0	1e	1	100 - 199	1	1	1	No	30	2	2	3	2	0	3	0	0	189	11.2	25.81	5		1& 2	working	100 - <200	50 - 200	No	0	0	0	1
No	Yes	No	Fair/poor	3	Yes	0	25 to 34	Male	1	Divorced/separated	primary	Rural	Employed	>2	1	< 6 mon	18.5 - 24.9	0	0	1e	3	>= 350	0	2	1	Yes	30	1	3	3	1	0	3	1	1	471	14.8	21.8	5		stage 3	ambul/bedrid	>=350	>200	No	1	0	0	0
No	Yes	No	Fair/poor	3	No	0	25 to 34	Female	1	married	secondary	Urban	Un employed	>2	1	< 6 mon	<18.5	0	0	1e	2	100 - 199	0	3	1	Yes	30	2	2	3	3	0	5	0	1	150	14.2	16.44	5		1& 2	ambul/bedrid	100 - <200	50 - 200	No	0	0	0	0
Yes	Yes	No	Good	1	No	0	45+	Male	1	married	colledge+	Urban	Un employed	>2	1	< 6 mon	18.5 - 24.9	0	0	1e	1	<100	1	1	1	No	52	1	2	4	3	0	4	0	0	49	11.1	19.61	5		1& 2	working	<50	<50	No	0	0	0	0
No	No	No	Good	1	No	0	35 to 44	Female	1	married	secondary	Urban	Un employed	>2	0	< 6 mon	<18.5	0	0	1e	1	>= 350	0	1	0	Yes	37	2	2	3	3	0	5	0	1	506	18.9	17.67	5		1& 2	working	>=350	>200	No	0	0	0	1
No	Yes	No	Good	1	No	0	25 to 34	Female	1	Divorced/separated	No education	Urban	Un employed	<=2	1	6 & above	18.5 - 24.9	0	0	1e	3	200 - 349	0	1	1	Yes	30	2	4	1	2	0	1	0	1	346	14	24.14	5		stage 3	working	200 - 349	>200	No	0	1	0	0
No	No	No	Fair/poor	3	No	0	25 to 34	Female	1	married	No education	Urban	Employed	<=2	1	< 6 mon	18.5 - 24.9	0	0	1e	1	>= 350	0	1	0	No	26	2	2	1	2	0	2	0	0	666	16.9	22.43	5		1& 2	working	>=350	>200	No	0	0	0	0
No	Yes	No	Good	1	No	0	35 to 44	Female	1	Widowed	colledge+	Urban	Un employed	>2	1	< 6 mon	> 24.9	0	0	1e	1	>= 350	0	1	1	Yes	35	2	5	4	3	0	4	0	1	367	15.8	25.96	5		1& 2	working	>=350	>200	No	0	0	0	0
Yes	Yes	No	Good	1	No	0	35 to 44	Male	1	married	secondary	Urban	Un employed	>2	1	< 6 mon	<18.5	1	0	1e	3	100 - 199	1	2	1	Yes	37	1	2	3	3	0	3	1	1	185	9.9	17.99	5		stage 3	ambul/bedrid	100 - <200	50 - 200	No	0	0	0	0
No	Yes	Yes	Fair/poor	3	No	1	35 to 44	Male	1	Divorced/separated	primary	Urban	Employed	>2	1	6 & above	<18.5	0	0	1e	3	<100	0	2	1	No	40	1	3	2	1	0	3	1	0	99	4	17.84	5	2	stage 3	ambul/bedrid	50 - <100	50 - 200	No	0	0	0	0
No	No	No	Good	1	No	0	45+	Male	1	married	secondary	Urban	Un employed	<=2	1	< 6 mon	> 24.9	1	0	1e	1	>= 350	0	1	0	No	60	1	2	3	2	0	2	0	0	529	14	29.76	5		1& 2	working	>=350	>200	No	0	0	0	0
Yes	Yes	Yes	Fair/poor	3	No	1	35 to 44	Male	1	Divorced/separated	secondary	Urban	Employed	>2	0	< 6 mon	<18.5	0	0	1e	3	<100	1	2	1	No	35	1	3	3	1	0	4	0	0	87	7.6	17.72	5	1	stage 3	ambul/bedrid	50 - <100	50 - 200	No	0	0	0	0
Yes	Yes	No	Fair/poor	3	No	0	15 to 24	Female	1	Divorced/separated	No education	Urban	Un employed	>2	1	6 & above	<18.5	1	0	1e	3	200 - 349	1	2	1	No	24	2	3	1	2	1	3	1	0	245	9.7	16.82	5	1	stage 3	ambul/bedrid	200 - 349	>200	yes	0	0	0	0
No	Yes	No	Good	1	No	0	15 to 24	Female	1	married	primary	Urban	Un employed	<=2	1	< 6 mon	<18.5	0	0	1e	1	200 - 349	0	1	1	No	24	2	2	2	2	0	2	0	0	319	12.3	18.43	5		1& 2	working	200 - 349	>200	No	0	0	0	1
No	Yes	No	Good	1	No	0	25 to 34	Male	1	married	colledge+	Urban	Employed	>2	1	6 & above	> 24.9	0	0	1e	3	200 - 349	0	1	1	No	34	1	2	4	1	0	4	0	0	253	15.8	25.77	5		stage 3	working	200 - 349	>200	No	0	0	0	0
Yes	Yes	No	Fair/poor	3	No	0	35 to 44	Female	1	married	primary	Rural	Un employed	>2	1	< 6 mon	18.5 - 24.9	0	0	1e	3	100 - 199	1	1	1	Yes	35	2	2	2	3	0	3	0	1	164	11.4	18.83	5		stage 3	working	100 - <200	50 - 200	No	0	0	0	0
Yes	Yes	Yes	Fair/poor	3	No	1	35 to 44	Female	1	Widowed	colledge+	Urban	Un employed	>2	1	< 6 mon	<18.5	0	0	1e	4	<100	1	2	1	No	40	2	5	4	3	0	3	0	0	46	8.5	17.93	5	1	stage 4	ambul/bedrid	<50	<50	No	0	0	0	0
Yes	Yes	Yes	Good	1	No	1	35 to 44	Male	1	married	secondary	Rural	Un employed	>2	1	< 6 mon	18.5 - 24.9	0	0	1e	1	<100	1	1	1	No	38	1	2	3	3	0	4	0	0	38	8	23.3	5	2	1& 2	working	<50	<50	No	0	0	0	0
No	No	No	Fair/poor	2	No	0	25 to 34	Male	1	Single	secondary	Rural	Un employed	<=2	1	< 6 mon	18.5 - 24.9	0	0	1e	1	>= 350	0	1	0	No	30	1	1	3	2	0	1	0	0	490	18.3	19.2	5		1& 2	working	>=350	>200	No	0	0	0	1
No	No	No	Good	1	Yes	0	35 to 44	Male	1	Single	secondary	Urban	Employed	<=2	1	6 & above	18.5 - 24.9	0	0	1e	2	>= 350	0	1	0	No	35	1	1	3	1	0	1	0	0	604	14	20.57	5		1& 2	working	>=350	>200	No	1	0	0	0
No	No	No	Good	1	No	0	35 to 44	Female	2	married	primary	Urban	Employed	>2	1	< 6 mon	18.5 - 24.9	0	0	1e	2	>= 350	0	1	0	Yes	38	2	2	2	1	0	3	0	1	463	14.9	23.11	5		1& 2	working	>=350	>200	No	0	0	0	0
No	Yes	No	Fair/poor	2	No	0	35 to 44	Male	1	married	colledge+	Urban	Un employed	>2	1	< 6 mon	18.5 - 24.9	0	0	1e	1	100 - 199	0	1	1	No	38	1	2	4	3	0	5	0	0	173	14.7	23.39	5		1& 2	working	100 - <200	50 - 200	No	0	0	0	0
No	Yes	No	Good	1	No	0	45+	Female	1	Widowed	No education	Urban	Un employed	>2	1	6 & above	18.5 - 24.9	1	0	1e	1	200 - 349	0	1	1	No	45	2	5	1	2	0	4	0	0	251	13.8	23.42	5		1& 2	working	200 - 349	>200	No	0	0	1	0
Yes	Yes	No	Good	1	No	0	35 to 44	Female	1	married	colledge+	Urban	Employed	>2	1	< 6 mon	<18.5	0	0	1e	2	200 - 349	1	1	1	No	43	2	2	4	1	0	4	0	0	244	11	18.13	5		1& 2	working	200 - 349	>200	No	0	0	0	0
No	Yes	No	Good	1	No	0	35 to 44	Female	1	married	primary	Urban	Un employed	>2	1	6 & above	18.5 - 24.9	0	0	1e	2	>= 350	0	1	1	No	38	2	2	2	2	0	5	0	0	485	14.5	23.07	5		1& 2	working	>=350	>200	No	0	0	0	0
No	Yes	No	Fair/poor	2	No	0	25 to 34	Male	1	Single	secondary	Urban	Un employed	<=2	1	< 6 mon	<18.5	0	0	1e	1	200 - 349	0	1	1	No	32	1	1	3	2	0	2	0	0	302	15	17.58	5		1& 2	working	200 - 349	>200	No	0	0	0	0
No	No	No	Good	1	No	0	15 to 24	Female	1	Single	No education	Urban	Un employed	<=2	1	< 6 mon	18.5 - 24.9	0	0	1e	1	>= 350	0	1	0	Yes	22	2	1	1	3	0	1	0	1	419	13.6	20.83	5		1& 2	working	>=350	>200	No	0	0	0	1
No	Yes	No	Good	1	No	0	25 to 34	Male	1	married	No education	Urban	Un employed	>2	1	< 6 mon	18.5 - 24.9	1	0	1e	1	200 - 349	0	1	1	No	30	1	2	1	2	0	4	0	0	340	16	19.53	5		1& 2	working	200 - 349	>200	No	0	0	0	1
No	Yes	No	Fair/poor	2	Yes	0	25 to 34	Female	1	married	No education	Urban	Un employed	<=2	1	< 6 mon	18.5 - 24.9	0	0	1e	3	200 - 349	0	1	1	No	30	2	2	4	3	0	2	0	0	244	12	21.63	5		1& 2	working	200 - 349	>200	No	1	1	0	0
No	No	No	Good	1	No	0	35 to 44	Female	1	married	primary	Urban	Employed	<=2	1	< 6 mon	18.5 - 24.9	0	0	1e	1	>= 350	0	1	0	Yes	40	2	2	2	1	0	2	0	1	498	14.6	21.76	5		1& 2	working	>=350	>200	No	0	0	0	0
No	Yes	No	Fair/poor	3	No	0	25 to 34	Male	1	Single	colledge+	Urban	Employed	<=2	1	< 6 mon	18.5 - 24.9	0	0	1e	2	>= 350	0	1	1	No	31	1	1	4	1	1	1	0	0	439	15.6	19.49	5		1& 2	working	>=350	>200	yes	0	0	0	0
No	No	No	Good	1	No	0	35 to 44	Male	1	married	primary	Urban	Employed	>2	1	< 6 mon	18.5 - 24.9	0	0	1e	1	>= 350	0	1	0	No	43	1	2	2	1	0	6	0	0	509	16.3	19	5		1& 2	working	>=350	>200	No	0	0	0	1
No	No	No	Fair/poor	2	No	0	15 to 24	Female	1	married	primary	Urban	Un employed	>2	1	6 & above	> 24.9	0	0	1e	1	>= 350	0	1	0	Yes	18	2	2	2	3	0	3	1	1	918	15	26.78	5		1& 2	working	>=350	>200	No	0	0	0	0
No	Yes	No	Good	1	No	0	35 to 44	Female	1	Divorced/separated	No education	Urban	Un employed	>2	0	6 & above	<18.5	1	0	1e	2	200 - 349	0	1	1	Yes	35	2	3	1	2	0	3	0	1	237	12.6	15.42	5		1& 2	working	200 - 349	>200	No	0	0	0	0
No	No	No	Good	1	Yes	0	25 to 34	Female	1	married	secondary	Urban	Un employed	>2	0	6 & above	18.5 - 24.9	0	0	1e	1	>= 350	0	1	0	No	25	2	2	3	2	0	3	0	0	398	12.3	21.23	5		1& 2	working	>=350	>200	No	1	1	0	0
No	Yes	No	Good	1	No	0	35 to 44	Female	1	married	secondary	Urban	Un employed	>2	1	< 6 mon	18.5 - 24.9	0	0	1e	1	100 - 199	0	1	1	Yes	35	2	2	3	2	0	5	0	1	193	12.2	21.67	5		1& 2	working	100 - <200	50 - 200	No	0	0	0	0
No	No	No	Good	1	No	0	25 to 34	Female	1	married	No education	Rural	Un employed	>2	1	< 6 mon	18.5 - 24.9	0	0	1e	1	>= 350	0	2	0	Yes	27	2	2	1	2	0	3	0	1	402	15.6	20.69	5		1& 2	ambul/bedrid	>=350	>200	No	0	0	0	0
No	Yes	No	Good	1	No	0	45+	Male	1	married	colledge+	Urban	Employed	>2	1	< 6 mon	18.5 - 24.9	0	0	1e	1	200 - 349	0	1	1	Yes	50	1	2	4	1	0	3	0	1	237	16.1	22.04	5		1& 2	working	200 - 349	>200	No	0	0	0	0
No	No	No	Good	1	No	0	25 to 34	Female	1	Divorced/separated	primary	Urban	Employed	<=2	1	< 6 mon	18.5 - 24.9	0	0	1e	1	>= 350	0	1	0	Yes	27	2	3	2	1	0	2	0	1	413	12.4	21.08	5		1& 2	working	>=350	>200	No	0	0	0	0
No	No	No	Good	1	No	0	45+	Female	1	Divorced/separated	secondary	Urban	Un employed	<=2	1	6 & above	> 24.9	0	0	1e	1	>= 350	0	1	0	Yes	48	2	3	3	2	0	2	0	1	433	14	27.87	5		1& 2	working	>=350	>200	No	0	0	0	0
Yes	Yes	No	Good	1	No	0	25 to 34	Male	1	married	colledge+	Urban	Employed	>2	0	< 6 mon	18.5 - 24.9	1	0	1e	2	<100	1	1	1	Yes	33	1	2	4	1	0	4	0	1	38	12	19.15	5		1& 2	working	<50	<50	No	0	0	0	0
No	No	No	Good	1	No	0	35 to 44	Male	1	married	No education	Rural	Un employed	>2	1	< 6 mon	18.5 - 24.9	0	0	1e	1	>= 350	0	1	0	Yes	38	1	2	1	3	0	4	0	1	786	14	19.03	5		1& 2	working	>=350	>200	No	0	0	0	0
No	No	No	Good	1	Yes	0	25 to 34	Female	1	Divorced/separated	No education	Urban	Un employed	<=2	1	6 & above	18.5 - 24.9	0	0	1e	1	>= 350	0	1	0	Yes	32	2	3	1	1	0	2	0	1	463	15.5	24.52	5		1& 2	working	>=350	>200	No	1	1	0	0
No	No	No	Good	1	No	0	45+	Female	1	married	No education	Urban	Un employed	>2	1	< 6 mon	> 24.9	0	0	1e	1	>= 350	0	1	0	Yes	48	2	2	1	2	0	3	0	1	527	14.3	25.56	5		1& 2	working	>=350	>200	No	0	0	0	0
No	Yes	No	Good	1	No	0	35 to 44	Male	1	Single	No education	Urban	Employed	<=2	1	6 & above	18.5 - 24.9	0	0	1e	3	200 - 349	0	3	1	Yes	35	1	1	1	1	0	1	0	1	269	17.6	19.68	5		stage 3	ambul/bedrid	200 - 349	>200	No	0	0	0	0
No	No	No	Good	1	No	0	25 to 34	Female	1	Widowed	No education	Rural	Un employed	<=2	1	< 6 mon	18.5 - 24.9	0	0	1e	2	>= 350	0	1	0	No	30	2	5	1	2	0	2	1	0	572	13.2	21.57	5		1& 2	working	>=350	>200	No	0	0	0	1
Yes	Yes	No	Fair/poor	2	No	0	25 to 34	Female	1	Divorced/separated	secondary	Urban	Un employed	>2	1	< 6 mon	18.5 - 24.9	0	0	1e	3	100 - 199	1	2	1	No	30	2	3	3	3	0	7	1	0	109	11.3	19.13	5		stage 3	ambul/bedrid	100 - <200	50 - 200	No	0	0	0	0
Yes	Yes	No	Fair/poor	3	No	0	25 to 34	Female	1	Widowed	secondary	Urban	Un employed	<=2	1	< 6 mon	<18.5	1	0	1e	1	<100	1	2	1	No	30	2	5	3	3	0	1	0	0	66	8.9	12.19	5		1& 2	ambul/bedrid	50 - <100	50 - 200	No	0	0	0	1
No	Yes	No	Good	1	Yes	0	45+	Male	2	married	colledge+	Urban	Employed	>2	1	< 6 mon	<18.5	0	0	1e	2	200 - 349	0	1	1	No	45	1	2	4	1	0	3	0	0	315	13.3	18.29	5		1& 2	working	200 - 349	>200	No	1	1	0	0
Yes	Yes	No	Fair/poor	3	No	0	35 to 44	Male	2	married	secondary	Urban	Un employed	>2	1	< 6 mon	18.5 - 24.9	1	0	1e	3	>= 350	1	2	1	No	35	1	2	3	3	1	5	1	0	413	12	20.62	5		stage 3	ambul/bedrid	>=350	>200	yes	0	0	0	0
No	Yes	No	Good	1	No	0	25 to 34	Female	1	Single	colledge+	Urban	Employed	<=2	1	< 6 mon	18.5 - 24.9	0	0	1e	1	100 - 199	0	1	1	No	25	2	1	4	1	0	2	0	0	163	14	23.47	5		1& 2	working	100 - <200	50 - 200	No	0	0	0	0
No	Yes	No	Fair/poor	2	No	0	15 to 24	Female	1	Single	No education	Rural	Un employed	<=2	1	6 & above	> 24.9	0	0	1e	2	200 - 349	0	1	1	No	23	2	1	1	3	0	1	0	0	297	13	27.12	5		1& 2	working	200 - 349	>200	No	0	0	0	0
No	Yes	No	Good	1	No	0	35 to 44	Male	1	married	No education	Urban	Un employed	>2	1	6 & above	18.5 - 24.9	0	0	1e	1	>= 350	0	1	1	No	39	1	2	1	3	0	5	0	0	358	16.5	24.93	5		1& 2	working	>=350	>200	No	0	0	0	0
No	Yes	No	Good	1	No	0	15 to 24	Female	1	Single	No education	Rural	Un employed	<=2	1	< 6 mon	18.5 - 24.9	0	0	1e	1	100 - 199	0	1	1	No	20	2	1	1	3	0	1	0	0	196	13.2	23.31	5		1& 2	working	100 - <200	50 - 200	No	0	0	0	0
No	Yes	No	Good	1	No	0	25 to 34	Female	1	Divorced/separated	No education	Urban	Un employed	>2	1	< 6 mon	<18.5	0	0	1e	3	<100	0	2	1	No	25	2	3	1	2	0	3	0	0	63	12	16.66	5		stage 3	ambul/bedrid	50 - <100	50 - 200	No	0	0	0	0
No	Yes	No	Good	1	No	0	35 to 44	Male	1	married	secondary	Urban	Employed	>2	1	< 6 mon	18.5 - 24.9	0	0	1e	1	>= 350	0	1	1	Yes	40	1	2	3	1	0	3	0	1	483	13	23.51	5		1& 2	working	>=350	>200	No	0	0	0	0
Yes	Yes	No	Good	1	No	0	35 to 44	Female	1	Divorced/separated	No education	Urban	Un employed	>2	1	< 6 mon	18.5 - 24.9	0	0	1e	1	200 - 349	1	1	1	No	36	2	3	1	3	0	4	0	0	342	11	23.05	5		1& 2	working	200 - 349	>200	No	0	0	0	0
No	Yes	No	Good	1	No	0	25 to 34	Female	1	Divorced/separated	colledge+	Urban	Un employed	<=2	1	< 6 mon	18.5 - 24.9	0	0	1e	1	>= 350	0	1	1	Yes	34	2	3	4	3	0	2	0	1	399	12.4	21.05	5		1& 2	working	>=350	>200	No	0	0	0	0
No	Yes	No	Fair/poor	3	No	0	25 to 34	Male	1	married	colledge+	Urban	Un employed	<=2	0	< 6 mon	<18.5	0	0	1e	1	200 - 349	0	1	1	No	25	1	2	4	3	0	1	0	0	253	14	17.47	5		1& 2	working	200 - 349	>200	No	0	0	0	0
No	Yes	No	Fair/poor	3	No	0	15 to 24	Male	1	married	No education	Urban	Un employed	>2	1	6 & above	18.5 - 24.9	0	0	1e	1	>= 350	0	1	1	Yes	20	1	2	1	2	0	3	0	1	449	15	21.19	5		1& 2	working	>=350	>200	No	0	0	0	0
No	No	No	Fair/poor	3	No	0	45+	Female	2	married	primary	Urban	Employed	>2	1	< 6 mon	18.5 - 24.9	0	0	1e	2	>= 350	0	1	0	Yes	58	2	2	2	1	0	4	0	1	463	14.9	22.64	5		1& 2	working	>=350	>200	No	0	0	0	0
No	Yes	No	Good	1	No	0	25 to 34	Male	1	married	colledge+	Urban	Employed	>2	1	< 6 mon	18.5 - 24.9	0	0	1e	2	>= 350	0	1	1	No	30	1	2	4	1	0	3	0	0	496	14	24.49	5		1& 2	working	>=350	>200	No	0	0	0	0
No	Yes	No	Good	1	No	0	45+	Male	1	Single	secondary	Urban	Un employed	>2	1	< 6 mon	18.5 - 24.9	1	0	1e	2	>= 350	0	1	1	No	48	1	1	3	3	0	3	0	0	493	19	23.14	5		1& 2	working	>=350	>200	No	0	0	0	1
No	No	No	Good	1	No	0	35 to 44	Female	1	married	secondary	Rural	Un employed	>2	1	< 6 mon	> 24.9	0	0	1e	1	>= 350	0	1	0	Yes	35	2	2	3	3	0	4	0	1	906	13	25.1	5		1& 2	working	>=350	>200	No	0	0	0	0
Yes	No	No	Fair/poor	2	Yes	0	25 to 34	Female	1	married	secondary	Urban	Employed	>2	1	< 6 mon	> 24.9	0	0	1e	1	>= 350	1	1	0	No	28	2	2	3	3	0	3	0	0	576	11	25.78	5		1& 2	working	>=350	>200	No	1	0	0	1
Yes	Yes	No	Fair/poor	3	No	0	25 to 34	Male	1	Divorced/separated	secondary	Urban	Un employed	<=2	0	< 6 mon	18.5 - 24.9	0	0	1e	3	>= 350	1	1	1	No	32	1	3	3	3	0	1	0	0	392	11.7	18.83	5		stage 3	working	>=350	>200	No	0	0	0	0
No	Yes	No	Fair/poor	3	No	0	35 to 44	Female	1	married	primary	Urban	Un employed	>2	1	< 6 mon	18.5 - 24.9	0	0	1e	3	100 - 199	0	1	1	Yes	38	2	2	2	2	0	5	0	1	104	13.2	21.76	5		stage 3	working	100 - <200	50 - 200	No	0	0	0	0
No	No	No	Good	1	No	0	45+	Female	1	Divorced/separated	primary	Urban	Employed	>2	1	< 6 mon	18.5 - 24.9	0	0	1e	1	>= 350	0	1	0	No	50	2	3	2	2	0	3	0	0	694	14	23.95	5		1& 2	working	>=350	>200	No	0	0	0	0
No	No	No	Fair/poor	3	No	0	15 to 24	Male	1	married	No education	Urban	Un employed	<=2	1	< 6 mon	18.5 - 24.9	0	0	1e	1	>= 350	0	1	0	Yes	20	1	2	1	3	0	2	0	1	723	18.8	20.69	5		1& 2	working	>=350	>200	No	0	0	0	0
Yes	Yes	No	Fair/poor	3	No	0	25 to 34	Male	2	Divorced/separated	colledge+	Rural	Un employed	<=2	1	< 6 mon	<18.5	0	0	1e	3	<100	1	1	1	No	33	1	3	4	3	0	2	0	0	31	12	17.36	5		stage 3	working	<50	<50	No	0	0	0	0
Yes	Yes	No	Fair/poor	3	No	0	25 to 34	Female	1	Divorced/separated	No education	Urban	Un employed	<=2	1	6 & above	<18.5	1	0	1e	3	100 - 199	1	1	1	No	29	2	3	1	3	0	2	0	0	128	8	16.84	5	1	stage 3	working	100 - <200	50 - 200	No	0	0	0	0
Yes	Yes	Yes	Fair/poor	3	No	1	35 to 44	Male	1	Divorced/separated	primary	Urban	Employed	>2	0	6 & above	<18.5	0	0	1e	4	<100	1	3	1	No	40	1	3	2	1	0	4	0	0	95	9.8	17.72	5	1	stage 4	ambul/bedrid	50 - <100	50 - 200	No	0	0	0	0
Yes	No	Yes	Fair/poor	3	No	1	25 to 34	Male	1	married	No education	Rural	Un employed	<=2	1	< 6 mon	<18.5	0	0	1e	1	>= 350	1	1	0	No	25	1	2	1	3	0	2	0	0	386	7.4	17.51	5	1	1& 2	working	>=350	>200	No	0	0	0	0
No	Yes	No	Good	1	No	0	35 to 44	Male	1	Divorced/separated	colledge+	Urban	Un employed	<=2	0	< 6 mon	18.5 - 24.9	1	0	1e	2	200 - 349	0	1	1	No	36	1	3	4	3	0	1	0	0	224	14	19.71	5		1& 2	working	200 - 349	>200	No	0	0	0	0
No	Yes	No	Good	1	No	0	45+	Female	1	Divorced/separated	No education	Urban	Un employed	>2	1	6 & above	18.5 - 24.9	0	0	1e	2	>= 350	0	1	1	No	50	2	3	1	3	0	4	0	0	385	14	19.13	5		1& 2	working	>=350	>200	No	0	0	0	0
No	Yes	No	Good	1	No	0	15 to 24	Female	1	Divorced/separated	secondary	Urban	Un employed	>2	1	6 & above	18.5 - 24.9	0	0	others	2	200 - 349	0	1	1	Yes	22	2	3	3	3	0	3	0	1	270	13.8	19.14	6		1& 2	working	200 - 349	>200	No	0	0	0	0
No	Yes	No	Good	1	No	0	35 to 44	Female	1	married	No education	Urban	Un employed	>2	1	< 6 mon	18.5 - 24.9	1	1	1e	2	>= 350	0	1	1	Yes	35	2	2	1	2	0	4	0	1	454	14	24.22	5		1& 2	working	>=350	>200	No	0	0	0	0
No	No	No	Good	1	Yes	0	45+	Male	2	married	No education	Urban	Un employed	<=2	1	6 & above	<18.5	1	0	1e	1	200 - 349	0	1	0	Yes	49	1	2	4	3	0	2	0	1	315	16	18.29	5		1& 2	working	200 - 349	>200	No	1	0	0	0
No	Yes	No	Good	1	No	0	35 to 44	Male	1	married	colledge+	Urban	Un employed	>2	1	6 & above	<18.5	1	1	1e	3	<100	0	1	1	No	36	1	2	4	3	0	4	0	0	48	13.6	16.18	5		stage 3	working	<50	<50	No	0	0	0	0
No	Yes	No	Good	1	No	0	35 to 44	Female	1	married	colledge+	Urban	Un employed	>2	1	< 6 mon	18.5 - 24.9	1	0	1e	3	100 - 199	0	1	1	No	40	2	2	4	3	0	5	1	0	171	15	23.95	5		stage 3	working	100 - <200	50 - 200	No	0	0	0	0
No	No	No	Good	1	No	0	25 to 34	Female	1	Widowed	primary	Urban	Un employed	<=2	1	< 6 mon	18.5 - 24.9	0	0	1e	1	>= 350	0	1	0	No	30	2	5	2	3	0	2	0	0	495	13.8	23.14	5		1& 2	working	>=350	>200	No	0	0	0	0
Yes	Yes	No	Good	1	No	0	25 to 34	Female	1	Divorced/separated	primary	Urban	Un employed	>2	1	< 6 mon	18.5 - 24.9	0	0	1e	1	100 - 199	1	1	1	Yes	30	2	3	2	2	0	3	0	1	170	11.1	22.58	5		1& 2	working	100 - <200	50 - 200	No	0	0	0	0
No	Yes	No	Good	1	No	0	25 to 34	Female	1	married	No education	Rural	Un employed	>2	1	< 6 mon	18.5 - 24.9	0	0	1e	4	200 - 349	0	2	1	No	28	2	2	1	3	0	5	1	0	331	13	23.42	5		stage 4	ambul/bedrid	200 - 349	>200	No	0	0	0	0
Yes	Yes	No	Good	1	No	0	35 to 44	Female	1	Divorced/separated	No education	Urban	Un employed	<=2	1	< 6 mon	18.5 - 24.9	0	0	1e	4	100 - 199	1	1	1	Yes	37	2	3	1	2	0	2	0	1	116	8.9	21.13	5		stage 4	working	100 - <200	50 - 200	No	0	0	0	0
No	Yes	No	Good	1	No	0	45+	Male	1	married	No education	Rural	Un employed	>2	1	< 6 mon	18.5 - 24.9	0	0	1e	3	200 - 349	0	1	1	No	54	1	2	1	2	0	7	0	0	250	13.3	20.94	5		stage 3	working	200 - 349	>200	No	0	0	0	0
No	Yes	No	Good	1	No	0	45+	Female	1	Single	secondary	Urban	Un employed	<=2	0	< 6 mon	18.5 - 24.9	0	0	1e	2	200 - 349	0	1	1	No	45	2	1	3	3	0	1	0	0	220	25.3	23.73	5		1& 2	working	200 - 349	>200	No	0	0	0	0
No	No	No	Fair/poor	3	No	0	45+	Male	1	Widowed	No education	Urban	Employed	>2	1	6 & above	18.5 - 24.9	0	0	1e	3	200 - 349	0	2	0	No	45	1	5	1	1	0	3	0	0	291	14	22.72	5		stage 3	ambul/bedrid	200 - 349	>200	No	0	0	0	1
No	No	No	Fair/poor	2	No	0	25 to 34	Female	1	Widowed	No education	Urban	Employed	>2	1	< 6 mon	> 24.9	0	0	1e	1	>= 350	0	1	0	Yes	30	2	5	1	1	0	3	0	1	655	13.1	26.06	5		1& 2	working	>=350	>200	No	0	0	0	0
No	Yes	No	Good	1	Yes	0	35 to 44	Female	1	Divorced/separated	primary	Urban	Employed	>2	1	< 6 mon	<18.5	0	0	1e	3	<100	0	2	1	No	38	2	3	2	1	0	3	0	0	45	12.6	17.01	5		stage 3	ambul/bedrid	<50	<50	No	1	0	0	1
Yes	Yes	No	Fair/poor	2	Yes	0	25 to 34	Female	1	Divorced/separated	No education	Rural	Un employed	<=2	1	< 6 mon	<18.5	1	0	1e	2	>= 350	1	2	1	No	32	2	3	1	3	0	2	1	0	409	5.3	17.22	5		1& 2	ambul/bedrid	>=350	>200	No	1	0	0	1
Yes	Yes	No	Good	1	No	0	45+	Male	1	married	secondary	Rural	Employed	>2	1	< 6 mon	18.5 - 24.9	0	0	1e	3	>= 350	1	1	1	No	45	1	2	3	1	0	4	0	0	537	11.3	18.94	5		stage 3	working	>=350	>200	No	0	0	0	0
No	No	No	Good	1	No	0	25 to 34	Female	1	Divorced/separated	primary	Urban	Un employed	<=2	1	< 6 mon	18.5 - 24.9	0	0	1e	1	<100	0	1	0	No	28	2	3	2	3	0	1	1	0	53	13	19.14	5		1& 2	working	50 - <100	50 - 200	No	0	0	0	1
No	No	No	Good	1	No	0	15 to 24	Female	1	married	primary	Rural	Employed	<=2	1	6 & above	18.5 - 24.9	0	0	1e	1	>= 350	0	1	0	No	21	2	2	2	1	0	2	0	0	775	14.8	24.17	5		1& 2	working	>=350	>200	No	0	0	0	0
No	No	No	Good	1	No	0	45+	Female	1	Divorced/separated	No education	Urban	Un employed	<=2	1	< 6 mon	18.5 - 24.9	0	0	1e	2	>= 350	0	1	0	No	55	2	4	1	3	0	2	0	0	1011	13.4	23.6	5		1& 2	working	>=350	>200	No	0	0	0	0
No	Yes	No	Good	1	Yes	0	35 to 44	Male	1	Divorced/separated	secondary	Urban	Employed	>2	1	< 6 mon	18.5 - 24.9	0	0	others	4	200 - 349	0	2	1	No	42	1	4	3	3	0	5	1	0	261	13.9	18.65	6		stage 4	ambul/bedrid	200 - 349	>200	No	1	0	0	1
No	No	No	Good	1	Yes	0	25 to 34	Female	1	married	No education	Urban	Employed	<=2	1	< 6 mon	<18.5	0	0	1e	2	>= 350	0	1	0	No	25	2	2	4	1	0	2	0	0	458	14.8	18.26	5		1& 2	working	>=350	>200	No	1	0	0	1
Yes	No	No	Good	1	No	0	35 to 44	Female	1	Widowed	colledge+	Urban	Un employed	>2	1	< 6 mon	<18.5	0	0	1e	3	>= 350	1	2	0	No	40	2	5	4	3	0	6	0	0	500	6.3	16.65	5		stage 3	ambul/bedrid	>=350	>200	No	0	0	0	0
No	No	No	Good	1	No	0	15 to 24	Female	1	married	No education	Urban	Un employed	>2	1	< 6 mon	> 24.9	0	0	1e	2	>= 350	0	1	0	Yes	20	2	2	1	3	0	4	0	1	722	14.2	26.22	5		1& 2	working	>=350	>200	No	0	0	0	0
No	Yes	No	Fair/poor	3	No	0	35 to 44	Male	1	Divorced/separated	primary	Rural	Un employed	<=2	1	< 6 mon	18.5 - 24.9	0	0	1e	2	200 - 349	0	1	1	No	43	1	3	2	3	0	1	0	0	291	14	22.06	5		1& 2	working	200 - 349	>200	No	0	0	0	0
No	Yes	No	Good	1	No	0	25 to 34	Female	1	Divorced/separated	secondary	Urban	Un employed	<=2	1	< 6 mon	<18.5	0	0	1e	3	<100	0	1	1	No	30	2	3	3	2	0	2	0	0	78	12	17.97	5		stage 3	working	50 - <100	50 - 200	No	0	0	0	0
Yes	Yes	Yes	Fair/poor	3	No	1	25 to 34	Male	1	Single	No education	Urban	Un employed	<=2	1	6 & above	<18.5	0	0	1e	3	100 - 199	1	2	1	No	28	1	1	1	2	0	1	1	0	147	9	18.04	5	1	stage 3	ambul/bedrid	100 - <200	50 - 200	No	0	0	0	0
Yes	Yes	Yes	Good	1	No	1	35 to 44	Male	1	married	primary	Urban	Un employed	>2	1	6 & above	<18.5	1	0	1e	4	<100	1	3	1	No	35	1	2	2	2	0	3	1	0	83	9.7	16.46	5	2	stage 4	ambul/bedrid	50 - <100	50 - 200	No	0	0	0	0
No	Yes	No	Good	1	No	0	25 to 34	Female	1	Divorced/separated	colledge+	Urban	Un employed	<=2	1	< 6 mon	18.5 - 24.9	0	0	1e	3	<100	0	1	1	No	26	2	3	4	3	0	2	0	0	66	12	18.55	5		stage 3	working	50 - <100	50 - 200	No	0	0	0	0
No	Yes	No	Good	1	No	0	35 to 44	Female	1	married	primary	Urban	Un employed	>2	1	< 6 mon	18.5 - 24.9	0	0	1e	2	200 - 349	0	1	1	Yes	38	2	2	2	2	0	6	0	1	316	12	22.21	5		1& 2	working	200 - 349	>200	No	0	0	0	0
Yes	No	No	Good	1	No	0	25 to 34	Female	1	Divorced/separated	primary	Urban	Un employed	<=2	0	< 6 mon	18.5 - 24.9	0	1	1e	1	>= 350	1	1	0	Yes	25	2	3	2	3	0	1	1	1	478	11	23.34	5		1& 2	working	>=350	>200	No	0	0	0	0
No	No	No	Fair/poor	3	Yes	0	45+	Female	1	Divorced/separated	No education	Rural	Un employed	>2	1	6 & above	18.5 - 24.9	0	0	1e	2	>= 350	0	1	0	No	49	2	3	1	2	0	5	1	0	447	15	20.08	5		1& 2	working	>=350	>200	No	1	0	0	1
No	No	No	Good	1	No	0	35 to 44	Female	1	Widowed	No education	Urban	Employed	>2	1	< 6 mon	18.5 - 24.9	0	0	1e	1	>= 350	0	1	0	Yes	41	2	5	1	1	0	3	0	1	423	14.5	20.81	5		1& 2	working	>=350	>200	No	0	0	0	0
Yes	No	No	Fair/poor	3	No	0	45+	Female	1	Divorced/separated	No education	Urban	Un employed	>2	1	< 6 mon	18.5 - 24.9	0	0	1e	3	>= 350	1	2	0	No	50	2	3	1	2	0	4	0	0	766	9.3	19.23	5	1	stage 3	ambul/bedrid	>=350	>200	No	0	0	0	0
No	Yes	No	Good	1	No	0	35 to 44	Male	1	married	secondary	Rural	Employed	>2	1	< 6 mon	<18.5	0	0	1e	2	>= 350	0	1	1	No	36	1	2	3	1	0	5	0	0	411	13.6	17.71	5		1& 2	working	>=350	>200	No	0	0	0	0
No	Yes	No	Good	1	No	0	35 to 44	Female	1	married	No education	Urban	Employed	>2	1	< 6 mon	18.5 - 24.9	0	0	others	2	>= 350	0	1	1	No	35	2	2	1	1	0	3	0	0	352	12.5	22.35	6		1& 2	working	>=350	>200	No	0	0	0	0
Yes	Yes	Yes	Fair/poor	3	No	1	15 to 24	Male	1	Single	secondary	Urban	Un employed	<=2	1	< 6 mon	<18.5	0	0	1e	4	100 - 199	1	3	1	No	23	1	1	3	2	1	1	0	0	196	11.6	15.57	5	1	stage 4	ambul/bedrid	100 - <200	50 - 200	yes	0	0	0	0
Yes	Yes	Yes	Fair/poor	3	No	1	45+	Male	1	married	No education	Urban	Un employed	>2	1	< 6 mon	<18.5	0	0	1e	3	<100	1	2	1	No	45	1	2	1	3	0	3	0	0	29	11.1	17.51	5	1	stage 3	ambul/bedrid	<50	<50	No	0	0	0	0
No	No	No	Good	1	No	0	35 to 44	Female	1	married	No education	Urban	Un employed	>2	1	6 & above	18.5 - 24.9	0	0	1e	1	>= 350	0	1	0	Yes	35	2	2	1	3	0	3	0	1	914	13.3	19.2	5		1& 2	working	>=350	>200	No	0	0	0	0
Yes	No	No	Fair/poor	3	No	0	25 to 34	Female	1	married	secondary	Urban	Un employed	>2	1	< 6 mon	18.5 - 24.9	0	0	1e	1	>= 350	1	1	0	No	30	2	2	3	2	0	4	0	0	438	11.7	19.63	5		1& 2	working	>=350	>200	No	0	0	0	1
Yes	Yes	No	Good	1	No	0	25 to 34	Female	1	Widowed	primary	Rural	Un employed	>2	1	< 6 mon	18.5 - 24.9	0	0	1e	3	200 - 349	1	1	1	No	26	2	5	2	3	0	4	0	0	240	7	23.07	5	1	stage 3	working	200 - 349	>200	No	0	0	0	0
No	Yes	No	Good	1	No	0	35 to 44	Female	1	married	No education	Urban	Un employed	>2	1	< 6 mon	18.5 - 24.9	0	0	1e	1	100 - 199	0	1	1	No	36	2	2	1	2	0	3	0	0	133	14	18.73	5		1& 2	working	100 - <200	50 - 200	No	0	0	0	0
No	Yes	No	Good	1	No	0	35 to 44	Female	1	Divorced/separated	No education	Urban	Un employed	>2	1	< 6 mon	18.5 - 24.9	0	0	1e	2	>= 350	0	1	1	No	35	2	4	1	3	0	3	0	0	577	13.7	22.6	5		1& 2	working	>=350	>200	No	0	0	0	1
No	No	No	Good	1	No	0	25 to 34	Female	1	married	colledge+	Urban	Employed	<=2	1	< 6 mon	18.5 - 24.9	0	0	1e	1	>= 350	0	1	0	Yes	29	2	2	4	1	0	2	0	1	503	13.5	23.01	5		1& 2	working	>=350	>200	No	0	0	0	0
Yes	Yes	Yes	Fair/poor	3	No	1	25 to 34	Female	1	married	No education	Urban	Un employed	<=2	1	< 6 mon	<18.5	0	0	1e	3	200 - 349	1	2	1	No	25	2	2	1	2	0	2	0	0	304	7.2	17.69	5	2	stage 3	ambul/bedrid	200 - 349	>200	No	0	0	0	0
Yes	Yes	No	Good	1	No	0	25 to 34	Female	1	Divorced/separated	No education	Rural	Un employed	<=2	1	< 6 mon	18.5 - 24.9	0	0	1e	1	<100	1	1	1	No	30	2	3	1	3	0	2	0	0	66	10.5	22.89	5		1& 2	working	50 - <100	50 - 200	No	0	0	0	0
No	No	No	Good	1	No	0	35 to 44	Male	1	married	No education	Urban	Un employed	<=2	1	< 6 mon	18.5 - 24.9	0	0	1e	1	>= 350	0	1	0	Yes	43	1	2	1	2	0	2	0	1	379	14.4	20.6	5		1& 2	working	>=350	>200	No	0	0	0	0
No	No	No	Good	1	No	0	25 to 34	Female	2	Single	secondary	Urban	Employed	<=2	1	< 6 mon	> 24.9	0	0	1e	1	>= 350	0	2	0	No	28	2	1	3	1	0	1	0	0	376	12	25.18	5		1& 2	ambul/bedrid	>=350	>200	No	0	0	0	1
No	No	No	Good	1	No	0	15 to 24	Female	1	married	colledge+	Urban	Employed	>2	1	< 6 mon	18.5 - 24.9	0	0	1e	1	>= 350	0	1	0	Yes	23	2	2	4	1	0	3	0	1	427	16.4	20.83	5		1& 2	working	>=350	>200	No	0	0	0	0
Yes	No	No	Good	1	No	0	35 to 44	Male	1	Divorced/separated	No education	Rural	Employed	<=2	0	< 6 mon	<18.5	0	0	1e	1	>= 350	1	1	0	Yes	38	1	3	1	1	0	1	1	1	368	8.6	16.46	5		1& 2	working	>=350	>200	No	0	0	0	0
Yes	No	Yes	Good	1	No	1	35 to 44	Male	1	married	primary	Urban	Un employed	>2	1	< 6 mon	<18.5	1	1	1e	4	100 - 199	1	3	0	No	40	1	2	2	3	0	3	1	0	129	8.4	17.57	5	1	stage 4	ambul/bedrid	100 - <200	50 - 200	No	0	0	0	0
No	No	No	Fair/poor	3	No	0	25 to 34	Female	1	Divorced/separated	No education	Urban	Un employed	>2	1	< 6 mon	18.5 - 24.9	0	0	1e	1	>= 350	0	1	0	Yes	32	2	3	1	2	0	3	0	1	449	14.6	19.63	5	1	1& 2	working	>=350	>200	No	0	0	0	0
Yes	No	No	Fair/poor	3	No	0	35 to 44	Male	1	Widowed	No education	Urban	Un employed	<=2	1	6 & above	18.5 - 24.9	0	0	others	2	>= 350	1	1	0	Yes	36	1	5	1	3	0	2	0	1	371	12.5	22.03	3		1& 2	working	>=350	>200	No	0	0	0	0
No	No	No	Good	1	No	0	25 to 34	Male	1	married	secondary	Urban	Un employed	<=2	1	< 6 mon	18.5 - 24.9	0	0	1e	2	>= 350	0	1	0	No	32	1	2	3	3	0	2	0	0	461	18.9	22.77	5		1& 2	working	>=350	>200	No	0	0	0	1
No	No	No	Good	1	Yes	0	25 to 34	Female	1	married	No education	Urban	Un employed	>2	1	6 & above	18.5 - 24.9	0	0	1e	1	>= 350	0	1	0	No	27	2	2	1	3	0	3	0	0	471	12	21.23	5		1& 2	working	>=350	>200	No	1	1	0	0
No	Yes	No	Good	1	No	0	45+	Female	1	married	primary	Urban	Un employed	>2	1	< 6 mon	18.5 - 24.9	1	0	others	3	<100	0	2	1	No	45	2	2	2	3	0	3	0	0	15	12.2	23.74	3		stage 3	ambul/bedrid	<50	<50	No	0	0	0	0
No	No	No	Good	1	No	0	25 to 34	Female	1	married	colledge+	Urban	Un employed	<=2	1	< 6 mon	18.5 - 24.9	1	0	1e	1	>= 350	0	1	0	No	26	2	2	4	3	0	2	0	0	377	13.4	20.31	5		1& 2	working	>=350	>200	No	0	0	0	1
Yes	Yes	No	Good	1	No	0	25 to 34	Male	1	Single	secondary	Urban	Un employed	<=2	1	< 6 mon	18.5 - 24.9	0	0	1e	1	200 - 349	1	1	1	Yes	27	1	1	3	3	0	1	0	1	253	7.8	23.24	5		1& 2	working	200 - 349	>200	No	0	0	0	0
No	Yes	No	Good	1	No	0	45+	Female	1	Widowed	No education	Urban	Un employed	>2	1	< 6 mon	18.5 - 24.9	0	0	1e	3	100 - 199	0	2	1	No	50	2	5	1	2	0	4	0	0	117	13	18.55	5		stage 3	ambul/bedrid	100 - <200	50 - 200	No	0	0	0	0
Yes	Yes	No	Good	1	Yes	0	25 to 34	Male	1	Divorced/separated	No education	Urban	Employed	<=2	0	6 & above	18.5 - 24.9	0	0	1e	3	<100	1	2	1	No	30	1	3	1	1	0	1	0	0	15	10.2	19.53	5		stage 3	ambul/bedrid	<50	<50	No	1	0	0	0
No	Yes	No	Good	1	No	0	15 to 24	Female	1	married	colledge+	Urban	Un employed	>2	1	< 6 mon	> 24.9	0	0	1e	3	>= 350	0	1	1	Yes	24	2	2	4	3	0	3	0	1	724	13	27.06	5		stage 3	working	>=350	>200	No	0	0	0	0
No	No	No	Good	1	No	0	25 to 34	Female	1	married	No education	Urban	Employed	>2	1	< 6 mon	18.5 - 24.9	0	0	1e	1	>= 350	0	1	0	Yes	33	2	2	1	1	0	4	0	1	409	14.7	21.05	5		1& 2	working	>=350	>200	No	0	0	0	0
Yes	Yes	No	Good	1	No	0	35 to 44	Female	2	married	primary	Urban	Un employed	>2	1	< 6 mon	18.5 - 24.9	0	0	1e	3	200 - 349	1	1	1	Yes	35	2	2	2	2	0	5	0	1	239	9.8	21.1	5		stage 3	working	200 - 349	>200	No	0	0	0	0
Yes	Yes	No	Good	1	No	0	15 to 24	Male	1	Divorced/separated	secondary	Urban	Employed	<=2	1	< 6 mon	18.5 - 24.9	0	0	1e	3	100 - 199	1	1	1	No	24	1	3	3	1	0	2	0	0	112	11.7	18.61	5		stage 3	working	100 - <200	50 - 200	No	0	0	0	1
No	No	No	Fair/poor	3	Yes	0	25 to 34	Male	1	Single	No education	Rural	Employed	<=2	1	< 6 mon	> 24.9	0	0	1e	1	>= 350	0	1	0	Yes	32	1	1	1	1	0	1	0	1	401	19.9	28.94	5		1& 2	working	>=350	>200	No	1	0	1	0
No	No	No	Good	1	No	0	25 to 34	Female	1	Widowed	No education	Rural	Employed	<=2	1	< 6 mon	18.5 - 24.9	0	0	1e	2	>= 350	0	1	0	No	30	2	5	1	1	0	2	0	0	436	15	19.07	5		1& 2	working	>=350	>200	No	0	0	0	0
No	Yes	No	Fair/poor	3	No	0	25 to 34	Female	1	married	No education	Rural	Employed	>2	1	< 6 mon	18.5 - 24.9	0	0	1e	4	200 - 349	0	1	1	Yes	25	2	2	1	1	999	3	0	1	276	15.3	20.31	5		stage 4	working	200 - 349	>200	No	0	0	0	0
No	No	No	Fair/poor	3	No	0	25 to 34	Female	1	Single	primary	Urban	Employed	<=2	0	6 & above	18.5 - 24.9	0	0	1e	1	>= 350	0	1	0	Yes	25	2	1	2	1	999	1	0	1	1128	13.9	20.78	5		1& 2	working	>=350	>200	No	0	0	0	0
No	Yes	No	Good	1	No	0	35 to 44	Female	1	married	No education	Rural	Employed	>2	1	< 6 mon	18.5 - 24.9	0	0	1e	1	200 - 349	0	1	1	No	38	2	2	1	1	999	5	0	0	267	14	18.66	5		1& 2	working	200 - 349	>200	No	0	0	0	0
No	Yes	No	Good	1	No	0	35 to 44	Male	1	married	colledge+	Rural	Un employed	>2	1	< 6 mon	18.5 - 24.9	1	0	1e	2	>= 350	0	1	1	No	36	1	2	4	3	0	3	1	0	496	14	24.49	5		1& 2	working	>=350	>200	No	0	0	0	0
Yes	No	Yes	Fair/poor	3	No	1	15 to 24	Male	1	Single	primary	Urban	Un employed	<=2	1	6 & above	<18.5	0	0	1e	3	100 - 199	1	2	0	No	23	1	1	2	2	0	1	0	0	129	7.8	16.81	5	1	stage 3	ambul/bedrid	100 - <200	50 - 200	No	0	0	0	0
Yes	Yes	Yes	Fair/poor	3	No	1	25 to 34	Female	1	married	secondary	Urban	Employed	>2	1	< 6 mon	<18.5	1	0	1e	3	<100	1	2	1	No	28	2	2	3	1	0	5	1	0	22	7	17.72	5	1	stage 3	ambul/bedrid	<50	<50	No	0	0	0	0
Yes	Yes	No	Good	1	No	0	15 to 24	Female	1	Divorced/separated	No education	Rural	Un employed	>2	1	< 6 mon	18.5 - 24.9	1	0	1e	3	100 - 199	1	2	1	No	23	2	3	1	3	0	4	0	0	144	11.1	21.4	5		stage 3	ambul/bedrid	100 - <200	50 - 200	No	0	0	0	1
Yes	Yes	No	Good	1	No	0	25 to 34	Female	1	Divorced/separated	No education	Urban	Employed	>2	1	< 6 mon	<18.5	1	0	1e	3	<100	1	2	1	Yes	28	2	3	1	1	0	4	0	1	81	8.3	16.23	5		stage 3	ambul/bedrid	50 - <100	50 - 200	No	0	0	0	0
Yes	Yes	Yes	Good	1	No	1	25 to 34	Female	1	married	secondary	Urban	Un employed	>2	1	< 6 mon	<18.5	0	0	1e	3	100 - 199	1	2	1	No	25	2	2	3	3	0	4	0	0	124	8.9	18.29	5	1	stage 3	ambul/bedrid	100 - <200	50 - 200	No	0	0	0	0
Yes	Yes	No	Good	1	No	0	15 to 24	Male	1	Single	primary	Rural	Un employed	>2	1	6 & above	<18.5	0	0	1e	3	<100	1	2	1	No	19	1	1	2	3	0	3	0	0	36	7.3	14.82	5	1	stage 3	ambul/bedrid	<50	<50	No	0	0	0	0
Yes	Yes	Yes	Fair/poor	2	No	1	35 to 44	Male	1	married	primary	Urban	Un employed	>2	1	< 6 mon	<18.5	0	0	1e	3	<100	1	2	1	No	40	1	2	2	3	0	6	0	0	67	9.8	17.63	5	1	stage 3	ambul/bedrid	50 - <100	50 - 200	No	0	0	0	0
Yes	No	Yes	Good	1	No	1	25 to 34	Male	1	Divorced/separated	primary	Urban	Un employed	>2	1	6 & above	18.5 - 24.9	0	0	others	1	>= 350	1	1	0	No	32	1	3	2	3	0	4	0	0	519	12	22.48	6	2	1& 2	working	>=350	>200	No	0	0	0	0
No	Yes	No	Good	1	No	0	15 to 24	Female	1	married	secondary	Urban	Un employed	<=2	1	< 6 mon	18.5 - 24.9	1	0	1e	1	<100	0	1	1	Yes	23	2	2	3	3	0	2	0	1	47	13.6	20.08	5		1& 2	working	<50	<50	No	0	0	0	0
Yes	Yes	No	Fair/poor	3	No	0	25 to 34	Female	1	Single	No education	Rural	Un employed	>2	1	6 & above	> 24.9	0	0	1e	1	200 - 349	1	1	1	No	28	2	1	1	3	0	4	1	0	313	11	27.12	5		1& 2	working	200 - 349	>200	No	0	0	0	0
No	No	No	Good	1	No	0	25 to 34	Female	1	Divorced/separated	secondary	Urban	Un employed	<=2	0	< 6 mon	> 24.9	0	0	1e	1	>= 350	0	1	0	No	30	2	4	3	3	0	1	0	0	413	12.2	27.34	5		1& 2	working	>=350	>200	No	0	0	0	0
No	No	No	Good	1	No	0	15 to 24	Female	1	married	secondary	Urban	Employed	<=2	1	6 & above	18.5 - 24.9	0	0	1e	1	>= 350	0	1	0	Yes	20	2	2	3	1	0	2	0	1	582	16	20.5	5		1& 2	working	>=350	>200	No	0	0	0	0
Yes	Yes	No	Fair/poor	3	No	0	35 to 44	Male	1	Single	secondary	Urban	Employed	<=2	0	< 6 mon	18.5 - 24.9	0	0	others	3	100 - 199	1	1	1	No	35	1	1	3	1	0	1	0	0	198	8.3	20.31	3	2	stage 3	working	100 - <200	50 - 200	No	0	0	0	0
Yes	No	No	Fair/poor	3	Yes	0	25 to 34	Male	1	married	primary	Rural	Employed	>2	1	< 6 mon	18.5 - 24.9	0	0	1e	1	>= 350	1	1	0	No	25	1	2	3	1	0	3	0	0	435	10.4	18.87	5		1& 2	working	>=350	>200	No	1	1	0	0
No	Yes	No	Good	1	No	0	25 to 34	Female	1	married	secondary	Rural	Employed	<=2	1	< 6 mon	> 24.9	0	0	1e	1	100 - 199	0	1	1	Yes	29	2	2	3	1	0	2	0	1	195	14.2	25	5		1& 2	working	100 - <200	50 - 200	No	0	0	0	0
No	No	Yes	Fair/poor	3	No	1	25 to 34	Female	1	Single	colledge+	Rural	Un employed	>2	1	< 6 mon	<18.5	0	0	1e	2	<100	0	2	0	No	25	2	1	4	3	0	3	0	0	48	16.1	17.69	5	1	1& 2	ambul/bedrid	<50	<50	No	0	0	0	0
No	No	No	Fair/poor	3	Yes	0	15 to 24	Female	1	Single	No education	Urban	Un employed	<=2	1	< 6 mon	18.5 - 24.9	0	0	others	1	200 - 349	0	1	0	No	18	2	1	1	3	0	1	0	0	321	13.5	22.19	3		1& 2	working	200 - 349	>200	No	1	0	0	1
No	No	No	Good	1	No	0	25 to 34	Female	1	Divorced/separated	colledge+	Urban	Un employed	<=2	1	< 6 mon	<18.5	0	0	others	1	>= 350	0	1	0	No	25	2	3	4	3	0	1	0	0	471	17	14.79	6		1& 2	working	>=350	>200	No	0	0	0	1
No	Yes	No	Good	1	No	0	25 to 34	Female	1	Divorced/separated	colledge+	Urban	Un employed	<=2	1	< 6 mon	<18.5	1	0	1e	1	200 - 349	0	1	1	No	28	2	3	4	3	0	2	0	0	239	14	17.72	5		1& 2	working	200 - 349	>200	No	0	0	0	0
Yes	No	Yes	Fair/poor	2	No	1	15 to 24	Female	1	Single	primary	Urban	Un employed	>2	1	< 6 mon	<18.5	0	0	others	3	>= 350	1	2	0	No	19	2	1	2	3	0	3	0	0	1304	6.5	16.61	3	1	stage 3	ambul/bedrid	>=350	>200	No	0	0	0	0
Yes	Yes	Yes	Fair/poor	2	No	1	45+	Male	1	married	primary	Urban	Un employed	>2	1	< 6 mon	<18.5	0	0	1e	3	100 - 199	1	2	1	No	45	1	2	2	3	0	5	0	0	152	9.2	16.33	5	1	stage 3	ambul/bedrid	100 - <200	50 - 200	No	0	0	0	0
No	Yes	No	Good	1	No	0	35 to 44	Male	1	married	colledge+	Urban	Un employed	>2	1	< 6 mon	<18.5	0	0	1e	2	200 - 349	0	1	1	No	40	1	2	4	3	0	3	0	0	231	15.2	16.61	5		1& 2	working	200 - 349	>200	No	0	0	0	0
No	Yes	No	Good	1	No	0	15 to 24	Female	1	married	secondary	Urban	Un employed	<=2	1	6 & above	18.5 - 24.9	1	1	1e	3	>= 350	0	1	1	Yes	20	2	2	3	3	0	2	0	1	415	13.9	20.81	5		stage 3	working	>=350	>200	No	0	0	0	0
Yes	Yes	Yes	Fair/poor	3	No	1	35 to 44	Male	1	Single	primary	Urban	Un employed	>2	1	< 6 mon	<18.5	0	0	1e	3	200 - 349	1	2	1	No	38	1	1	2	3	0	4	0	0	243	9.2	17.97	5	1	stage 3	ambul/bedrid	200 - 349	>200	No	0	0	0	0
No	Yes	No	Good	1	No	0	45+	Male	2	Divorced/separated	primary	Urban	Un employed	<=2	1	< 6 mon	> 24.9	0	0	1e	1	>= 350	0	1	1	No	52	1	3	2	3	0	2	0	0	631	15.1	26.37	5		1& 2	working	>=350	>200	No	0	0	0	0
No	No	No	Good	1	No	0	25 to 34	Female	1	married	secondary	Urban	Un employed	<=2	1	< 6 mon	18.5 - 24.9	0	0	1e	1	>= 350	0	1	0	Yes	26	2	2	3	2	999	2	0	1	511	14.7	23.05	5		1& 2	working	>=350	>200	No	0	0	0	0
No	Yes	No	Good	1	No	0	35 to 44	Female	1	Divorced/separated	No education	Rural	Un employed	<=2	1	< 6 mon	18.5 - 24.9	0	0	1e	2	200 - 349	0	1	1	Yes	40	2	3	1	3	0	1	0	1	246	13.3	19.48	5		1& 2	working	200 - 349	>200	No	0	0	0	0
Yes	Yes	No	Good	1	No	0	25 to 34	Male	1	Single	No education	Rural	Un employed	>2	1	< 6 mon	18.5 - 24.9	0	0	1e	1	100 - 199	1	1	1	Yes	25	1	1	1	2	999	8	0	1	164	11.4	19.29	5		1& 2	working	100 - <200	50 - 200	No	0	0	0	0
No	No	No	Good	1	No	0	35 to 44	Female	1	Divorced/separated	colledge+	Urban	Employed	<=2	1	< 6 mon	18.5 - 24.9	0	0	1e	1	>= 350	0	1	0	No	38	2	3	4	1	0	2	0	0	519	15	24.4	5		1& 2	working	>=350	>200	No	0	0	0	0
No	No	No	Fair/poor	2	No	0	15 to 24	Male	1	married	No education	Urban	Un employed	>2	1	< 6 mon	18.5 - 24.9	0	0	1e	1	>= 350	0	1	0	Yes	24	1	2	1	2	0	3	0	1	410	13	22.53	5		1& 2	working	>=350	>200	No	0	0	0	0
Yes	Yes	No	Good	1	No	0	35 to 44	Female	1	Divorced/separated	secondary	Rural	Un employed	<=2	1	< 6 mon	<18.5	1	0	1e	2	200 - 349	1	1	1	No	37	2	3	3	3	0	2	0	0	349	11	18.03	5		1& 2	working	200 - 349	>200	No	0	0	0	1
No	Yes	No	Fair/poor	2	Yes	0	45+	Male	1	married	primary	Urban	Un employed	>2	1	< 6 mon	18.5 - 24.9	0	0	1e	3	<100	0	2	1	Yes	50	1	2	2	3	0	3	0	1	77	15	24.54	5		stage 3	ambul/bedrid	50 - <100	50 - 200	No	1	1	0	0
No	No	No	Good	1	No	0	25 to 34	Female	1	Divorced/separated	No education	Urban	Un employed	<=2	1	6 & above	> 24.9	1	0	1e	3	>= 350	0	1	0	No	27	2	3	1	3	1	2	1	0	420	14.9	25.33	5		stage 3	working	>=350	>200	yes	0	0	0	0
No	Yes	No	Good	1	Yes	0	25 to 34	Female	1	Divorced/separated	secondary	Urban	Employed	<=2	1	< 6 mon	18.5 - 24.9	0	0	1e	3	100 - 199	0	1	1	No	29	2	4	3	1	0	2	0	0	136	13.3	20.81	5		stage 3	working	100 - <200	50 - 200	No	1	0	0	1
No	Yes	No	Good	1	No	0	35 to 44	Female	1	married	No education	Urban	Un employed	>2	1	< 6 mon	18.5 - 24.9	0	0	1e	1	200 - 349	0	1	1	No	37	2	2	1	3	0	4	0	0	221	16.7	22.14	5		1& 2	working	200 - 349	>200	No	0	0	0	0
No	No	No	Good	1	No	0	25 to 34	Female	1	married	colledge+	Urban	Un employed	<=2	1	< 6 mon	<18.5	0	0	1e	2	>= 350	0	1	0	Yes	25	2	2	4	3	0	2	0	1	369	12	18.43	5		1& 2	working	>=350	>200	No	0	0	0	0
Yes	Yes	No	Good	1	No	0	35 to 44	Male	1	married	secondary	Urban	Un employed	<=2	0	< 6 mon	<18.5	0	0	others	3	100 - 199	1	2	1	No	35	1	2	3	3	0	1	0	0	133	10.3	17.51	3		stage 3	ambul/bedrid	100 - <200	50 - 200	No	0	0	0	0
Yes	Yes	Yes	Good	1	No	1	35 to 44	Female	1	married	No education	Urban	Employed	<=2	1	< 6 mon	<18.5	0	0	1e	3	<100	1	2	1	No	37	2	2	1	1	0	2	1	0	61	8	16.61	5	2	stage 3	ambul/bedrid	50 - <100	50 - 200	No	0	0	0	0
No	Yes	No	Fair/poor	2	No	0	35 to 44	Female	1	Divorced/separated	No education	Urban	Un employed	>2	1	6 & above	<18.5	1	0	1e	1	>= 350	0	1	1	Yes	35	2	3	1	2	0	3	1	1	543	17	15.42	5		1& 2	working	>=350	>200	No	0	0	0	0
No	Yes	No	Fair/poor	3	No	0	35 to 44	Female	1	married	secondary	Urban	Un employed	<=2	1	6 & above	<18.5	0	0	1e	2	>= 350	0	1	1	Yes	42	2	2	3	3	0	2	0	1	658	15	17.93	5		1& 2	working	>=350	>200	No	0	0	0	0
Yes	Yes	No	Good	1	No	0	25 to 34	Female	1	Divorced/separated	colledge+	Urban	Un employed	<=2	1	< 6 mon	<18.5	0	0	1e	3	<100	1	2	1	No	26	2	3	4	3	0	2	1	0	63	11.5	18.29	5		stage 3	ambul/bedrid	50 - <100	50 - 200	No	0	0	0	0
No	Yes	No	Good	1	No	0	35 to 44	Female	1	Single	No education	Urban	Un employed	>2	1	< 6 mon	18.5 - 24.9	0	0	1e	3	100 - 199	0	1	1	Yes	37	2	1	1	2	999	3	0	1	196	13	24.03	5		stage 3	working	100 - <200	50 - 200	No	0	0	0	0
Yes	Yes	No	Good	1	No	0	35 to 44	Female	1	married	primary	Urban	Un employed	<=2	1	< 6 mon	<18.5	0	0	1e	2	200 - 349	1	1	1	Yes	35	2	2	2	2	999	2	0	1	278	9.9	13.22	5		1& 2	working	200 - 349	>200	No	0	0	0	0
No	Yes	No	Fair/poor	3	No	0	35 to 44	Male	1	Divorced/separated	secondary	Urban	Employed	<=2	0	< 6 mon	18.5 - 24.9	0	0	1e	3	<100	0	1	1	Yes	37	1	3	3	1	999	1	1	1	27	15	20.58	5		stage 3	working	<50	<50	No	0	0	0	0
No	Yes	No	Good	1	No	0	35 to 44	Female	1	married	primary	Urban	Un employed	>2	1	< 6 mon	<18.5	0	0	1e	3	200 - 349	0	1	1	No	43	2	2	2	3	999	5	1	0	208	13	17.07	5		stage 3	working	200 - 349	>200	No	0	0	0	1
Yes	Yes	Yes	Fair/poor	2	No	1	25 to 34	Male	1	Single	primary	Urban	Employed	>2	1	< 6 mon	<18.5	0	0	1e	3	200 - 349	1	2	1	No	28	1	1	2	1	0	4	0	0	213	7	18.37	5	1	stage 3	ambul/bedrid	200 - 349	>200	No	0	0	0	0
No	Yes	No	Good	1	No	0	25 to 34	Male	1	married	No education	Urban	Un employed	<=2	1	< 6 mon	<18.5	1	0	1e	2	200 - 349	0	2	1	No	32	1	2	1	3	0	2	1	0	303	15	18.41	5		1& 2	ambul/bedrid	200 - 349	>200	No	0	0	0	0
No	Yes	No	Fair/poor	3	No	0	25 to 34	Male	1	Single	No education	Rural	Employed	<=2	1	< 6 mon	18.5 - 24.9	1	0	1e	2	200 - 349	0	1	1	No	28	1	1	1	1	0	2	1	0	209	14	21.97	5		1& 2	working	200 - 349	>200	No	0	0	0	0
No	Yes	No	Good	1	No	0	25 to 34	Female	1	Divorced/separated	No education	Urban	Un employed	<=2	1	6 & above	18.5 - 24.9	0	0	1e	3	200 - 349	0	1	1	No	30	2	3	1	3	1	2	1	0	327	13	19.56	5		stage 3	working	200 - 349	>200	yes	0	0	0	0
Yes	Yes	No	Good	1	No	0	25 to 34	Female	1	Divorced/separated	No education	Urban	Un employed	>2	1	< 6 mon	18.5 - 24.9	0	0	1e	2	<100	1	1	1	No	30	2	3	1	2	999	5	0	0	78	9	18.59	5		1& 2	working	50 - <100	50 - 200	No	0	1	0	0
Yes	Yes	Yes	Fair/poor	3	Yes	1	45+	Female	1	Widowed	No education	Urban	Un employed	>2	1	< 6 mon	<18.5	0	0	1e	2	100 - 199	1	1	1	No	50	2	5	1	3	0	4	0	0	132	7.3	15.81	5	1	1& 2	working	100 - <200	50 - 200	No	1	0	0	0
Yes	Yes	No	Good	1	No	0	15 to 24	Male	1	Divorced/separated	No education	Urban	Un employed	>2	1	< 6 mon	18.5 - 24.9	1	0	1e	3	200 - 349	1	1	1	Yes	22	1	4	1	3	0	4	1	1	275	9	22.94	5		stage 3	working	200 - 349	>200	No	0	0	0	0
No	Yes	No	Good	1	No	0	45+	Female	1	married	No education	Urban	Un employed	>2	1	6 & above	<18.5	1	0	1e	1	200 - 349	0	1	1	Yes	50	2	2	1	3	0	3	0	1	330	14	17.06	5		1& 2	working	200 - 349	>200	No	0	0	0	0
No	Yes	No	Good	1	No	0	25 to 34	Female	1	married	No education	Urban	Un employed	<=2	1	6 & above	18.5 - 24.9	0	1	1e	3	>= 350	0	1	1	Yes	25	2	2	1	3	0	2	0	1	437	14	22.31	5		stage 3	working	>=350	>200	No	0	0	0	0
No	Yes	No	Good	1	No	0	35 to 44	Female	1	Divorced/separated	No education	Rural	Un employed	>2	1	< 6 mon	18.5 - 24.9	0	0	1e	2	>= 350	0	1	1	Yes	39	2	3	1	3	0	3	0	1	377	12.8	21.5	5		1& 2	working	>=350	>200	No	0	0	0	0
Yes	Yes	Yes	Fair/poor	3	No	1	25 to 34	Male	1	married	No education	Urban	Un employed	>2	1	< 6 mon	18.5 - 24.9	1	0	1e	2	200 - 349	1	2	1	No	33	1	2	1	2	1	3	1	0	312	9.5	20.76	5	2	1& 2	ambul/bedrid	200 - 349	>200	yes	0	0	0	0
Yes	Yes	No	Good	1	No	0	15 to 24	Male	1	Single	primary	Rural	Employed	<=2	1	< 6 mon	18.5 - 24.9	0	0	1e	4	>= 350	1	1	1	Yes	21	1	1	2	1	0	1	0	1	412	11.2	23.11	5		stage 4	working	>=350	>200	No	0	0	0	0
Yes	No	No	Fair/poor	3	No	0	25 to 34	Female	1	married	primary	Urban	Employed	>2	1	< 6 mon	<18.5	0	0	1e	1	100 - 199	1	1	0	Yes	26	2	2	2	1	0	6	0	1	157	11.3	16.41	5		1& 2	working	100 - <200	50 - 200	No	0	0	0	0
No	Yes	No	Good	1	No	0	45+	Female	1	Divorced/separated	No education	Urban	Un employed	<=2	0	6 & above	18.5 - 24.9	0	0	1e	1	>= 350	0	1	1	No	45	2	3	1	3	0	1	0	0	470	14	21.7	5		1& 2	working	>=350	>200	No	0	0	0	0
Yes	Yes	No	Good	1	No	0	25 to 34	Female	1	married	secondary	Urban	Un employed	>2	1	< 6 mon	<18.5	0	0	1e	3	100 - 199	1	2	1	Yes	25	2	2	3	3	0	3	0	1	185	10.3	17.67	5		stage 3	ambul/bedrid	100 - <200	50 - 200	No	0	0	0	0
Yes	Yes	No	Good	1	No	0	35 to 44	Male	1	married	secondary	Urban	Un employed	>2	1	6 & above	18.5 - 24.9	1	0	1e	1	<100	1	1	1	Yes	40	1	2	3	3	0	4	0	1	48	10.4	24.8	5		1& 2	working	<50	<50	No	0	1	0	0
Yes	Yes	Yes	Fair/poor	2	Yes	1	35 to 44	Female	1	Widowed	No education	Rural	Employed	>2	1	6 & above	<18.5	0	0	1e	4	<100	1	3	1	Yes	35	2	5	1	1	0	4	0	1	93	8.2	15.82	5	1	stage 4	ambul/bedrid	50 - <100	50 - 200	No	1	0	0	0
No	Yes	No	Good	1	No	0	15 to 24	Female	1	Widowed	secondary	Urban	Employed	>2	1	6 & above	18.5 - 24.9	0	0	1e	4	>= 350	0	1	1	Yes	24	2	5	3	1	0	4	0	1	512	14.9	20.45	5		stage 4	working	>=350	>200	No	0	0	0	0
No	Yes	No	Good	1	No	0	35 to 44	Male	1	married	colledge+	Rural	Un employed	<=2	0	6 & above	18.5 - 24.9	1	0	1e	1	100 - 199	0	1	1	No	35	1	2	4	3	0	2	0	0	119	15	21.46	5		1& 2	working	100 - <200	50 - 200	No	0	0	1	0
Yes	Yes	No	Good	1	No	0	35 to 44	Female	1	married	No education	Rural	Un employed	>2	1	< 6 mon	<18.5	1	0	1e	4	100 - 199	1	1	1	No	35	2	2	1	3	0	4	1	0	183	5.2	15.38	5		stage 4	working	100 - <200	50 - 200	No	0	0	0	0
No	Yes	No	Good	1	No	0	25 to 34	Female	1	married	secondary	Urban	Un employed	>2	1	< 6 mon	18.5 - 24.9	1	0	1e	2	200 - 349	0	1	1	No	30	2	2	3	3	0	3	1	0	270	12	20.17	5		1& 2	working	200 - 349	>200	No	0	1	0	0
No	Yes	No	Good	1	No	0	35 to 44	Male	1	married	colledge+	Rural	Un employed	>2	1	6 & above	18.5 - 24.9	1	0	1e	2	100 - 199	0	1	1	No	35	1	2	4	3	0	3	1	0	153	17.8	19.61	5		1& 2	working	100 - <200	50 - 200	No	0	1	0	0
No	Yes	No	Good	1	No	0	25 to 34	Male	2	married	primary	Urban	Un employed	>2	1	< 6 mon	18.5 - 24.9	1	0	1e	3	>= 350	0	1	1	No	29	1	2	2	3	0	3	1	0	486	14	22.76	5		stage 3	working	>=350	>200	No	0	0	0	0
Yes	Yes	No	Good	1	No	0	45+	Female	1	Divorced/separated	No education	Urban	Un employed	>2	1	6 & above	<18.5	1	0	1e	3	>= 350	1	2	1	No	50	2	3	1	2	1	3	1	0	587	11.9	18.05	5		stage 3	ambul/bedrid	>=350	>200	yes	0	0	0	0
No	No	No	Fair/poor	3	No	0	15 to 24	Female	1	Single	primary	Urban	Un employed	<=2	1	< 6 mon	18.5 - 24.9	0	0	1e	1	>= 350	0	1	0	Yes	19	2	1	2	3	0	2	0	1	439	15.1	23.83	5		1& 2	working	>=350	>200	No	0	0	0	0
Yes	Yes	No	Good	1	Yes	0	35 to 44	Male	1	Divorced/separated	No education	Rural	Employed	<=2	1	< 6 mon	18.5 - 24.9	0	0	1e	2	100 - 199	1	1	1	No	35	1	3	1	1	999	2	0	0	196	12.1	20.58	5		1& 2	working	100 - <200	50 - 200	No	1	0	0	1
No	Yes	No	Good	1	No	0	35 to 44	Female	1	married	No education	Urban	Un employed	>2	1	6 & above	18.5 - 24.9	1	0	1e	1	>= 350	0	1	1	No	38	2	2	1	2	0	3	0	0	436	12.5	23.68	5		1& 2	working	>=350	>200	No	0	0	0	0
No	Yes	No	Good	1	No	0	45+	Male	1	married	colledge+	Urban	Employed	>2	1	6 & above	<18.5	0	0	1e	3	200 - 349	0	1	1	Yes	53	1	2	4	1	999	3	0	1	332	15.3	17.1	5		stage 3	working	200 - 349	>200	No	0	0	0	0
Yes	Yes	No	Good	1	No	0	25 to 34	Male	1	Single	colledge+	Urban	Un employed	<=2	1	6 & above	18.5 - 24.9	1	0	1e	4	<100	1	2	1	No	32	1	1	4	3	0	1	1	0	43	12	24.62	5		stage 4	ambul/bedrid	<50	<50	No	0	0	0	0
Yes	Yes	No	Good	1	No	0	45+	Female	1	married	No education	Urban	Un employed	>2	1	6 & above	18.5 - 24.9	1	0	1e	1	200 - 349	1	1	1	No	50	2	2	1	3	0	12	0	0	334	10	19.31	5		1& 2	working	200 - 349	>200	No	0	0	0	0
Yes	Yes	Yes	Fair/poor	3	No	1	25 to 34	Female	1	married	No education	Urban	Un employed	>2	1	6 & above	18.5 - 24.9	1	1	others	3	100 - 199	1	2	1	No	28	2	2	1	2	1	3	1	0	146	8.4	23.07	4	2	stage 3	ambul/bedrid	100 - <200	50 - 200	yes	0	0	0	0
No	No	No	Good	1	No	0	25 to 34	Female	1	married	primary	Urban	Employed	>2	1	6 & above	<18.5	0	0	1e	3	>= 350	0	1	0	Yes	31	2	2	2	1	0	3	1	1	449	14	17.86	5		stage 3	working	>=350	>200	No	0	0	0	0
No	Yes	No	Good	1	No	0	25 to 34	Female	1	married	secondary	Rural	Employed	>2	1	6 & above	18.5 - 24.9	1	0	1e	1	>= 350	0	1	1	No	33	2	2	3	1	0	5	0	0	375	13	19.53	5		1& 2	working	>=350	>200	No	0	0	0	1
No	No	No	Good	1	No	0	25 to 34	Female	1	married	primary	Urban	Un employed	>2	1	6 & above	18.5 - 24.9	1	0	others	1	>= 350	0	1	0	No	31	2	2	2	2	0	5	0	0	470	14.1	20.96	3		1& 2	working	>=350	>200	No	0	0	0	0
No	No	No	Good	1	No	0	45+	Female	1	Divorced/separated	No education	Urban	Un employed	>2	1	6 & above	18.5 - 24.9	1	0	1e	3	>= 350	0	2	0	No	55	2	3	1	2	0	3	0	0	451	15.1	20.31	5		stage 3	ambul/bedrid	>=350	>200	No	0	1	0	0
No	Yes	No	Fair/poor	3	No	0	25 to 34	Female	1	married	primary	Urban	Un employed	>2	1	< 6 mon	18.5 - 24.9	0	0	1e	3	>= 350	0	1	1	Yes	32	2	2	2	3	0	3	0	1	395	13	18.9	5		stage 3	working	>=350	>200	No	0	0	0	0
No	Yes	No	Good	1	No	0	25 to 34	Female	1	Divorced/separated	secondary	Urban	Un employed	>2	1	< 6 mon	18.5 - 24.9	0	0	1e	2	200 - 349	0	1	1	No	30	2	3	3	2	0	3	0	0	301	12.2	20.96	5		1& 2	working	200 - 349	>200	No	0	0	0	0
Yes	Yes	No	Good	1	No	0	35 to 44	Male	1	married	colledge+	Urban	Un employed	>2	1	< 6 mon	18.5 - 24.9	0	0	1e	3	<100	1	2	1	No	40	1	2	4	3	0	4	0	0	52	11.6	23.23	5		stage 3	ambul/bedrid	50 - <100	50 - 200	No	0	0	0	0
Yes	Yes	No	Good	1	No	0	45+	Male	1	married	primary	Urban	Un employed	>2	1	< 6 mon	18.5 - 24.9	0	0	1e	1	>= 350	1	1	1	Yes	57	1	2	2	3	0	4	0	1	1706	8.2	18.69	5		1& 2	working	>=350	>200	No	0	0	0	0
Yes	No	Yes	Fair/poor	3	Yes	1	25 to 34	Male	1	Single	No education	Urban	Un employed	<=2	0	< 6 mon	<18.5	0	0	1e	3	<100	1	1	0	No	30	1	1	1	2	0	1	0	0	93	11.3	15.64	5	1	stage 3	working	50 - <100	50 - 200	No	1	0	0	0
Yes	Yes	No	Good	1	Yes	0	35 to 44	Male	1	married	primary	Rural	Un employed	>2	1	6 & above	18.5 - 24.9	0	0	1e	2	200 - 349	1	2	1	No	35	1	2	3	3	0	4	0	0	251	12.2	20.45	5		1& 2	ambul/bedrid	200 - 349	>200	No	1	0	0	0
No	Yes	No	Good	1	No	0	35 to 44	Female	1	married	primary	Urban	Un employed	>2	1	< 6 mon	18.5 - 24.9	1	0	1e	2	100 - 199	0	1	1	Yes	35	2	2	2	2	0	3	0	1	145	12.3	18.59	5		1& 2	working	100 - <200	50 - 200	No	0	0	0	0
No	Yes	No	Good	1	No	0	25 to 34	Male	1	married	No education	Rural	Employed	>2	1	< 6 mon	<18.5	0	0	1e	2	200 - 349	0	1	1	Yes	32	1	2	1	1	999	5	0	1	301	14.6	17.75	5		1& 2	working	200 - 349	>200	No	0	0	0	0
No	Yes	No	Good	1	No	0	45+	Male	1	married	primary	Rural	Un employed	>2	1	< 6 mon	> 24.9	1	0	1e	2	200 - 349	0	1	1	No	50	1	2	2	3	0	3	0	0	269	19	28.03	5		1& 2	working	200 - 349	>200	No	0	0	0	0
No	No	No	Fair/poor	3	No	0	25 to 34	Male	1	married	No education	Rural	Un employed	<=2	1	< 6 mon	18.5 - 24.9	0	0	1e	2	>= 350	0	1	0	No	25	1	2	1	2	999	2	1	0	410	15.3	20.2	5		1& 2	working	>=350	>200	No	0	0	0	0
No	Yes	No	Good	1	No	0	25 to 34	Female	1	Widowed	colledge+	Urban	Un employed	<=2	0	< 6 mon	18.5 - 24.9	1	0	1e	3	<100	0	1	1	No	27	2	5	4	3	0	1	1	0	15	12	19.82	5		stage 3	working	<50	<50	No	0	0	0	1
No	Yes	No	Good	1	No	0	25 to 34	Male	1	married	secondary	Urban	Un employed	>2	1	< 6 mon	18.5 - 24.9	0	0	1e	2	200 - 349	0	1	1	Yes	30	1	2	3	2	999	3	0	1	326	16.3	19.72	5		1& 2	working	200 - 349	>200	No	0	0	0	1
No	No	No	Good	1	Yes	0	35 to 44	Female	1	married	colledge+	Urban	Employed	<=2	1	6 & above	<18.5	0	0	1e	2	>= 350	0	1	0	Yes	35	2	2	4	1	0	2	0	1	365	14.8	18.26	5		1& 2	working	>=350	>200	No	1	1	0	0
No	Yes	No	Good	1	No	0	25 to 34	Male	1	married	secondary	Urban	Un employed	>2	1	< 6 mon	<18.5	1	1	1e	2	100 - 199	0	1	1	Yes	26	1	2	3	3	0	3	0	1	162	16	17.78	5		1& 2	working	100 - <200	50 - 200	No	0	0	0	0
No	Yes	No	Fair/poor	3	No	0	15 to 24	Female	1	married	primary	Urban	Un employed	<=2	1	< 6 mon	18.5 - 24.9	1	0	1e	1	>= 350	0	1	1	No	22	2	2	2	3	0	2	0	0	362	17	20.24	5		1& 2	working	>=350	>200	No	0	1	0	0
No	Yes	No	Good	1	No	0	45+	Female	1	Widowed	colledge+	Urban	Un employed	>2	0	< 6 mon	<18.5	1	0	1e	3	200 - 349	0	1	1	No	46	2	5	4	3	0	6	0	0	347	15	16.65	5		stage 3	working	200 - 349	>200	No	0	0	0	0
No	No	No	Good	1	No	0	25 to 34	Female	1	married	primary	Urban	Un employed	>2	1	6 & above	18.5 - 24.9	0	0	1e	3	>= 350	0	1	0	Yes	25	2	2	2	2	0	3	0	1	619	17	23.63	5		stage 3	working	>=350	>200	No	0	0	0	0
No	No	No	Fair/poor	3	No	0	35 to 44	Male	2	Single	secondary	Urban	Un employed	<=2	0	6 & above	18.5 - 24.9	0	0	1e	1	>= 350	0	1	0	Yes	38	1	1	3	3	0	1	0	1	615	14	24	5		1& 2	working	>=350	>200	No	0	0	0	0
No	No	No	Good	1	No	0	25 to 34	Female	1	married	primary	Rural	Un employed	>2	1	6 & above	18.5 - 24.9	0	0	1e	1	>= 350	0	1	0	Yes	30	2	2	2	3	0	4	0	1	360	12	19.92	5		1& 2	working	>=350	>200	No	0	0	0	0
Yes	Yes	No	Fair/poor	2	No	0	35 to 44	Female	1	married	No education	Rural	Employed	>2	1	< 6 mon	<18.5	0	0	1e	3	<100	1	2	1	No	42	2	2	1	1	0	3	0	0	44	9	16.33	5	1	stage 3	ambul/bedrid	<50	<50	No	0	0	0	0
Yes	Yes	No	Fair/poor	3	No	0	45+	Male	1	married	No education	Rural	Employed	>2	1	< 6 mon	<18.5	0	0	1e	3	<100	1	2	1	No	48	1	2	1	1	0	5	0	0	66	11.3	18.08	5		stage 3	ambul/bedrid	50 - <100	50 - 200	No	0	0	0	0
No	No	No	Good	1	No	0	25 to 34	Female	1	married	secondary	Urban	Un employed	<=2	1	< 6 mon	18.5 - 24.9	0	0	1e	1	>= 350	0	1	0	Yes	28	2	2	3	2	0	2	0	1	399	13.8	23.5	5		1& 2	working	>=350	>200	No	0	0	0	0
No	No	No	Good	1	No	0	25 to 34	Male	1	married	No education	Rural	Employed	<=2	1	6 & above	18.5 - 24.9	0	0	others	2	>= 350	0	1	0	No	30	1	2	1	1	0	2	0	0	506	14.8	18.59	4		1& 2	working	>=350	>200	No	0	0	0	0
No	No	No	Good	1	No	0	35 to 44	Male	1	married	colledge+	Urban	Employed	>2	1	< 6 mon	18.5 - 24.9	0	0	1e	1	>= 350	0	1	0	Yes	38	1	2	4	1	0	3	0	1	388	13.1	20.7	5		1& 2	working	>=350	>200	No	0	0	0	0
No	Yes	No	Good	1	No	0	35 to 44	Male	1	Divorced/separated	primary	Urban	Un employed	<=2	0	< 6 mon	18.5 - 24.9	1	0	1e	2	>= 350	0	1	1	Yes	36	1	3	2	3	0	1	0	1	492	14.4	18.59	5		1& 2	working	>=350	>200	No	0	0	0	0
No	No	No	Good	1	No	0	15 to 24	Female	1	Divorced/separated	primary	Urban	Un employed	<=2	0	< 6 mon	18.5 - 24.9	0	0	1e	1	>= 350	0	1	0	Yes	21	2	3	2	3	0	1	0	1	413	15.2	18.86	5		1& 2	working	>=350	>200	No	0	0	0	0
No	Yes	No	Good	1	No	0	35 to 44	Female	1	Divorced/separated	No education	Urban	Un employed	<=2	1	6 & above	> 24.9	0	0	1e	1	>= 350	0	1	1	Yes	38	2	3	1	3	0	2	0	1	462	13.7	27.3	5		1& 2	working	>=350	>200	No	0	0	0	0
No	Yes	No	Good	1	No	0	35 to 44	Male	2	married	secondary	Urban	Employed	>2	1	< 6 mon	18.5 - 24.9	0	0	1e	2	>= 350	0	1	1	Yes	39	1	2	3	1	0	5	0	1	357	14.4	21.09	5		1& 2	working	>=350	>200	No	0	0	0	0
No	No	No	Fair/poor	3	No	0	35 to 44	Male	1	Single	No education	Urban	Un employed	<=2	0	< 6 mon	<18.5	0	0	1e	1	>= 350	0	1	0	Yes	38	1	1	1	2	0	1	0	1	408	15.2	18.36	5		1& 2	working	>=350	>200	No	0	0	0	0
No	Yes	No	Good	1	No	0	35 to 44	Female	1	Widowed	secondary	Urban	Un employed	>2	1	< 6 mon	> 24.9	1	0	1e	1	100 - 199	0	1	1	No	35	2	5	3	3	0	3	0	0	180	15	30.43	5		1& 2	working	100 - <200	50 - 200	No	0	0	0	0
No	Yes	No	Good	1	No	0	25 to 34	Male	2	Single	primary	Urban	Employed	<=2	1	< 6 mon	18.5 - 24.9	0	0	1e	4	200 - 349	0	1	1	Yes	26	1	1	2	1	0	1	0	1	340	16.5	20.08	5		stage 4	working	200 - 349	>200	No	0	0	0	0
No	No	No	Good	1	Yes	0	35 to 44	Male	1	married	No education	Urban	Employed	>2	1	< 6 mon	18.5 - 24.9	0	0	1e	1	>= 350	0	1	0	Yes	36	1	2	4	1	0	3	0	1	523	16.1	22.04	5		1& 2	working	>=350	>200	No	1	0	0	0
No	No	No	Good	1	No	0	35 to 44	Female	1	married	primary	Urban	Un employed	>2	1	< 6 mon	18.5 - 24.9	0	0	1e	1	>= 350	0	1	0	Yes	35	2	2	2	2	0	5	0	1	447	13.3	19.53	5		1& 2	working	>=350	>200	No	0	0	1	0
No	Yes	No	Good	1	No	0	15 to 24	Male	1	married	secondary	Urban	Employed	<=2	1	< 6 mon	18.5 - 24.9	0	0	1e	3	100 - 199	0	1	1	Yes	23	1	2	3	1	0	2	0	1	141	15.1	21.16	5		stage 3	working	100 - <200	50 - 200	No	0	0	0	0
Yes	Yes	No	Good	1	Yes	0	45+	Female	2	Widowed	primary	Urban	Employed	<=2	1	< 6 mon	<18.5	0	0	1e	1	<100	1	1	1	No	50	2	5	2	1	0	2	0	0	82	10.1	16.87	5		1& 2	working	50 - <100	50 - 200	No	1	1	0	0
No	Yes	No	Good	1	No	0	15 to 24	Female	1	Divorced/separated	No education	Urban	Employed	<=2	0	6 & above	18.5 - 24.9	1	0	1e	1	200 - 349	0	1	1	Yes	23	2	3	1	1	0	2	1	1	340	15.5	20.69	5		1& 2	working	200 - 349	>200	No	0	0	0	0
Yes	Yes	Yes	Fair/poor	3	No	1	45+	Male	1	Divorced/separated	secondary	Urban	Un employed	>2	1	6 & above	> 24.9	0	0	1e	4	<100	1	2	1	Yes	49	1	3	3	2	0	4	1	1	47	7.2	31.25	5	1	stage 4	ambul/bedrid	<50	<50	No	0	0	0	0
No	Yes	No	Good	1	No	0	25 to 34	Female	1	married	secondary	Urban	Un employed	<=2	1	< 6 mon	18.5 - 24.9	0	0	1e	2	100 - 199	0	1	1	Yes	25	2	2	3	3	0	2	0	1	186	14	23.83	5		1& 2	working	100 - <200	50 - 200	No	0	0	0	0
No	Yes	No	Good	1	No	0	35 to 44	Female	1	Divorced/separated	secondary	Urban	Un employed	<=2	1	< 6 mon	18.5 - 24.9	0	0	1e	1	200 - 349	0	1	1	No	36	2	3	3	3	0	1	0	0	206	15.6	21.05	5		1& 2	working	200 - 349	>200	No	0	0	0	0
No	Yes	No	Good	1	No	0	25 to 34	Female	1	Divorced/separated	colledge+	Urban	Un employed	<=2	1	< 6 mon	18.5 - 24.9	0	0	1e	2	>= 350	0	1	1	Yes	27	2	3	4	3	0	2	0	1	470	12.7	24.12	5		1& 2	working	>=350	>200	No	0	0	0	0
Yes	Yes	No	Good	1	No	0	25 to 34	Female	1	Divorced/separated	secondary	Urban	Un employed	<=2	1	6 & above	18.5 - 24.9	0	0	1e	2	<100	1	1	1	No	28	2	3	3	3	0	2	0	0	79	11	21.72	5		1& 2	working	50 - <100	50 - 200	No	0	0	0	0
No	Yes	No	Good	1	No	0	25 to 34	Female	1	married	colledge+	Urban	Un employed	>2	1	< 6 mon	18.5 - 24.9	0	0	1e	1	>= 350	0	1	1	Yes	30	2	2	4	3	0	5	0	1	696	15.8	21.34	5		1& 2	working	>=350	>200	No	0	0	0	0
No	No	No	Good	1	No	0	15 to 24	Female	1	Single	secondary	Urban	Un employed	<=2	1	6 & above	18.5 - 24.9	0	0	1e	1	>= 350	0	1	0	No	16	2	1	3	3	0	1	0	0	447	12.1	23.15	5		1& 2	working	>=350	>200	No	0	0	0	1
Yes	Yes	No	Good	1	No	0	35 to 44	Male	1	Divorced/separated	primary	Urban	Employed	<=2	1	< 6 mon	18.5 - 24.9	0	0	1e	4	<100	1	2	1	No	35	1	3	2	1	0	1	0	0	42	12	18.62	5		stage 4	ambul/bedrid	<50	<50	No	0	0	0	0
No	Yes	No	Good	1	No	0	25 to 34	Female	1	Single	No education	Urban	Un employed	<=2	1	< 6 mon	18.5 - 24.9	0	0	1e	3	200 - 349	0	1	1	Yes	25	2	1	1	3	0	1	0	1	303	13.8	20.78	5		stage 3	working	200 - 349	>200	No	0	0	0	0
No	Yes	No	Fair/poor	3	No	0	25 to 34	Female	1	Single	secondary	Urban	Employed	<=2	1	< 6 mon	18.5 - 24.9	0	0	1e	3	200 - 349	0	1	1	No	27	2	1	3	1	0	1	0	0	235	14	20.96	5		stage 3	working	200 - 349	>200	No	0	0	0	1
Yes	Yes	No	Good	1	No	0	25 to 34	Female	1	married	colledge+	Urban	Employed	>2	1	< 6 mon	18.5 - 24.9	0	0	1e	1	100 - 199	1	1	1	Yes	30	2	2	4	1	0	6	0	1	149	11	22.66	5		1& 2	working	100 - <200	50 - 200	No	0	0	0	0
No	Yes	No	Good	1	No	0	25 to 34	Female	1	Divorced/separated	No education	Urban	Employed	<=2	1	< 6 mon	> 24.9	0	0	1e	1	200 - 349	0	1	1	Yes	30	2	3	1	1	0	1	0	1	281	13.1	28.44	5		1& 2	working	200 - 349	>200	No	0	0	0	0
Yes	Yes	No	Good	1	No	0	45+	Male	1	married	colledge+	Urban	Employed	>2	1	< 6 mon	18.5 - 24.9	0	0	1e	3	<100	1	1	1	Yes	48	1	2	4	1	0	5	0	1	93	9.6	23.45	5		stage 3	working	50 - <100	50 - 200	No	0	0	0	0
No	Yes	No	Good	1	No	0	35 to 44	Female	1	Divorced/separated	No education	Urban	Un employed	>2	1	< 6 mon	<18.5	0	0	1e	3	<100	0	2	1	No	44	2	3	1	3	0	3	0	0	72	12.1	18.29	5		stage 3	ambul/bedrid	50 - <100	50 - 200	No	0	0	0	1
No	No	No	Good	1	No	0	25 to 34	Male	1	married	No education	Urban	Un employed	<=2	1	< 6 mon	> 24.9	0	0	1e	1	>= 350	0	1	0	No	30	1	2	1	3	0	2	0	0	613	15	27.92	5		1& 2	working	>=350	>200	No	0	0	0	0
Yes	No	No	Good	1	No	0	45+	Male	1	married	secondary	Rural	Employed	>2	1	< 6 mon	18.5 - 24.9	0	0	1e	3	>= 350	1	1	0	No	45	1	2	3	1	999	5	0	0	537	11.3	18.94	5		stage 3	working	>=350	>200	No	0	0	0	0
No	Yes	No	Good	1	No	0	25 to 34	Female	1	married	secondary	Urban	Un employed	>2	1	6 & above	<18.5	1	1	others	2	200 - 349	0	1	1	No	26	2	2	3	3	0	3	0	0	340	13.6	16.9	3		1& 2	working	200 - 349	>200	No	0	0	0	0
Yes	Yes	No	Good	1	No	0	35 to 44	Male	1	married	secondary	Urban	Un employed	>2	1	< 6 mon	18.5 - 24.9	0	0	1e	2	200 - 349	1	1	1	No	35	1	2	3	3	0	3	0	0	314	12.8	22.77	5		1& 2	working	200 - 349	>200	No	0	0	0	0
No	Yes	No	Good	1	No	0	25 to 34	Female	1	Divorced/separated	primary	Urban	Un employed	<=2	1	< 6 mon	18.5 - 24.9	0	0	1e	2	<100	0	1	1	No	25	2	4	2	3	0	2	0	0	97	12	20.03	5		1& 2	working	50 - <100	50 - 200	No	0	0	0	0
Yes	Yes	No	Good	1	No	0	35 to 44	Male	1	married	primary	Rural	Un employed	>2	1	6 & above	18.5 - 24.9	0	0	1e	3	200 - 349	1	1	1	No	35	1	2	2	3	0	5	0	0	227	12	20.31	5		stage 3	working	200 - 349	>200	No	0	0	0	0
Yes	No	No	Fair/poor	2	No	0	35 to 44	Male	1	married	primary	Rural	Un employed	>2	1	< 6 mon	<18.5	0	0	1e	3	<100	1	2	0	No	39	1	2	2	3	0	3	0	0	60	7.4	16.02	5	1	stage 3	ambul/bedrid	50 - <100	50 - 200	No	0	0	0	0
No	No	No	Good	1	No	0	35 to 44	Female	1	married	secondary	Urban	Un employed	>2	1	6 & above	> 24.9	0	0	1e	1	>= 350	0	1	0	No	37	2	2	3	2	0	5	1	0	605	15.2	27.89	5		1& 2	working	>=350	>200	No	0	0	0	0
No	Yes	No	Good	1	No	0	35 to 44	Male	1	married	primary	Urban	Un employed	>2	1	6 & above	> 24.9	0	0	1e	1	>= 350	0	1	1	Yes	37	1	2	2	3	0	3	0	1	511	15.7	25.71	5		1& 2	working	>=350	>200	No	0	0	0	0
No	No	No	Good	1	No	0	15 to 24	Male	1	married	primary	Urban	Un employed	>2	1	6 & above	18.5 - 24.9	0	1	others	1	>= 350	0	1	0	No	24	1	2	2	3	0	3	0	0	638	14.4	23.72	3		1& 2	working	>=350	>200	No	0	0	0	0
No	Yes	No	Good	1	No	0	45+	Male	1	married	colledge+	Urban	Un employed	>2	1	< 6 mon	<18.5	0	0	1e	1	>= 350	0	1	1	Yes	50	1	2	4	3	0	3	0	1	366	17.3	17.58	5		1& 2	working	>=350	>200	No	0	0	0	0
Yes	Yes	No	Good	1	No	0	25 to 34	Male	1	Divorced/separated	No education	Rural	Un employed	<=2	1	< 6 mon	18.5 - 24.9	0	0	1e	1	<100	1	1	1	Yes	28	1	3	1	2	0	2	0	1	65	10.6	21.09	5		1& 2	working	50 - <100	50 - 200	No	0	0	0	0
No	Yes	No	Good	1	Yes	0	25 to 34	Male	1	Single	colledge+	Urban	Un employed	<=2	1	6 & above	<18.5	0	0	1e	3	200 - 349	0	1	1	No	30	1	1	4	3	0	1	0	0	319	14.4	16.1	5		stage 3	working	200 - 349	>200	No	1	0	0	1
No	Yes	No	Good	1	No	0	15 to 24	Male	1	married	primary	Rural	Un employed	>2	1	< 6 mon	18.5 - 24.9	0	0	1e	1	200 - 349	0	1	1	No	20	1	2	2	3	0	3	0	0	311	14.9	24.91	5		1& 2	working	200 - 349	>200	No	0	0	0	0
No	No	No	Good	1	No	0	35 to 44	Male	1	married	secondary	Urban	Un employed	>2	1	< 6 mon	18.5 - 24.9	0	0	1e	1	>= 350	0	1	0	Yes	35	1	2	3	3	0	3	0	1	358	14.1	22.13	5		1& 2	working	>=350	>200	No	0	0	0	0
No	No	No	Good	1	Yes	0	25 to 34	Female	1	Single	primary	Rural	Un employed	<=2	0	< 6 mon	18.5 - 24.9	0	0	1e	1	>= 350	0	1	0	Yes	26	2	1	2	2	0	1	0	1	427	13.8	20.96	5		1& 2	working	>=350	>200	No	1	1	0	0
Yes	No	No	Good	1	No	0	25 to 34	Male	1	Single	No education	Urban	Employed	<=2	1	< 6 mon	> 24.9	0	0	1e	1	>= 350	1	1	0	No	26	1	1	1	1	0	1	0	0	374	11.1	25.91	5		1& 2	working	>=350	>200	No	0	0	0	1
No	No	No	Good	1	No	0	25 to 34	Male	1	Divorced/separated	No education	Rural	Employed	<=2	1	< 6 mon	<18.5	0	0	1e	1	>= 350	0	1	0	Yes	30	1	3	1	1	0	1	0	1	433	13.3	17.26	5		1& 2	working	>=350	>200	No	0	0	0	0
Yes	No	No	Fair/poor	3	Yes	0	45+	Male	1	married	secondary	Urban	Employed	>2	1	< 6 mon	18.5 - 24.9	0	0	1e	4	100 - 199	1	2	0	No	54	1	2	3	1	0	4	0	0	138	12.4	19.57	5		stage 4	ambul/bedrid	100 - <200	50 - 200	No	1	0	0	0
No	No	No	Fair/poor	3	No	0	25 to 34	Male	1	Single	colledge+	Urban	Un employed	<=2	1	< 6 mon	18.5 - 24.9	0	0	1e	1	>= 350	0	1	0	No	25	1	1	4	3	0	2	0	0	373	13.2	21.37	5		1& 2	working	>=350	>200	No	0	0	0	0
Yes	Yes	No	Good	1	No	0	25 to 34	Female	1	Divorced/separated	secondary	Urban	Un employed	>2	1	< 6 mon	<18.5	0	0	1e	2	<100	1	1	1	No	30	2	3	3	2	0	3	0	0	78	11.73	17.97	5		1& 2	working	50 - <100	50 - 200	No	0	0	0	0
Yes	No	No	Good	1	No	0	25 to 34	Male	1	married	primary	Urban	Employed	>2	1	6 & above	18.5 - 24.9	0	0	1e	1	100 - 199	1	1	0	No	34	1	2	2	1	0	4	0	0	137	9	24.22	5		1& 2	working	100 - <200	50 - 200	No	0	0	0	0
No	No	No	Good	1	No	0	35 to 44	Female	1	married	secondary	Urban	Employed	>2	1	6 & above	> 24.9	0	0	1e	2	>= 350	0	1	0	No	35	2	2	3	1	0	4	0	0	480	13.7	25.28	5		1& 2	working	>=350	>200	No	0	0	0	0
No	Yes	No	Good	1	No	0	45+	Female	1	married	No education	Urban	Un employed	>2	1	6 & above	18.5 - 24.9	0	0	1e	3	>= 350	0	1	1	Yes	45	2	2	1	2	0	5	0	1	456	13.2	19.17	5		stage 3	working	>=350	>200	No	0	0	0	0
No	Yes	No	Good	1	No	0	25 to 34	Female	1	married	primary	Urban	Employed	>2	1	< 6 mon	> 24.9	0	0	1e	2	200 - 349	0	1	1	No	27	2	2	2	1	0	4	1	0	229	13.3	28.76	5		1& 2	working	200 - 349	>200	No	0	0	0	0
No	Yes	No	Good	1	No	0	35 to 44	Male	1	married	No education	Urban	Un employed	>2	1	< 6 mon	18.5 - 24.9	0	0	1e	1	200 - 349	0	1	1	No	40	1	2	1	3	999	4	0	0	221	16.7	22.14	5		1& 2	working	200 - 349	>200	No	0	0	0	0
No	No	No	Good	1	No	0	15 to 24	Female	1	Divorced/separated	No education	Urban	Employed	<=2	1	6 & above	18.5 - 24.9	0	1	1e	1	>= 350	0	1	0	Yes	23	2	3	1	1	0	1	0	1	483	13	22.07	5		1& 2	working	>=350	>200	No	0	0	0	0
No	Yes	No	Good	1	No	0	45+	Male	1	Widowed	secondary	Rural	Un employed	>2	1	< 6 mon	18.5 - 24.9	0	0	1e	2	<100	0	1	1	Yes	54	1	5	3	3	0	3	0	1	41	14.8	21.61	5		1& 2	working	<50	<50	No	0	0	0	0
No	Yes	No	Good	1	No	0	25 to 34	Female	1	Widowed	No education	Rural	Un employed	>2	1	< 6 mon	18.5 - 24.9	0	0	1e	2	100 - 199	0	1	1	No	28	2	5	1	3	0	3	0	0	100	14.5	19.05	5		1& 2	working	100 - <200	50 - 200	No	0	0	0	0
Yes	Yes	No	Good	1	Yes	0	35 to 44	Male	1	married	secondary	Rural	Un employed	<=2	1	6 & above	<18.5	0	0	1e	4	100 - 199	1	1	1	No	35	1	2	3	3	0	2	0	0	181	12	17.84	5		stage 4	working	100 - <200	50 - 200	No	1	0	1	0
Yes	Yes	No	Good	1	No	0	35 to 44	Female	1	Widowed	secondary	Urban	Un employed	<=2	1	< 6 mon	<18.5	0	0	1e	3	100 - 199	1	1	1	No	42	2	5	3	3	0	2	0	0	147	9.3	16.61	5		stage 3	working	100 - <200	50 - 200	No	0	0	0	0
No	No	No	Good	1	No	0	35 to 44	Male	1	Divorced/separated	secondary	Urban	Employed	<=2	0	6 & above	18.5 - 24.9	0	0	1e	1	>= 350	0	1	0	No	36	1	4	3	1	0	1	0	0	416	13	23.38	5		1& 2	working	>=350	>200	No	0	0	0	1
No	No	No	Good	1	Yes	0	35 to 44	Male	1	married	No education	Urban	Un employed	>2	1	6 & above	18.5 - 24.9	0	0	1e	1	>= 350	0	1	0	No	35	1	2	1	3	0	4	0	0	400	15.4	22.04	5		1& 2	working	>=350	>200	No	1	0	0	1
Yes	Yes	Yes	Fair/poor	2	No	1	25 to 34	Female	2	married	secondary	Urban	Un employed	>2	1	< 6 mon	<18.5	0	0	others	3	<100	1	1	1	No	28	2	2	3	3	0	4	0	0	55	9	17.91	3	2	stage 3	working	50 - <100	50 - 200	No	0	0	0	0
No	Yes	No	Good	1	No	0	35 to 44	Female	1	Widowed	secondary	Urban	Employed	>2	1	< 6 mon	18.5 - 24.9	0	0	1e	2	200 - 349	0	1	1	No	40	2	5	3	1	0	4	0	0	275	14.8	20.55	5		1& 2	working	200 - 349	>200	No	0	0	0	0
No	Yes	No	Good	1	No	0	45+	Male	1	married	primary	Rural	Un employed	>2	1	< 6 mon	18.5 - 24.9	0	0	1e	2	200 - 349	0	1	1	Yes	58	1	2	2	3	0	4	0	1	240	15.6	21.14	5		1& 2	working	200 - 349	>200	No	0	0	0	0
No	No	No	Good	1	No	0	25 to 34	Female	1	Divorced/separated	primary	Rural	Un employed	<=2	1	< 6 mon	18.5 - 24.9	0	0	1e	1	>= 350	0	1	0	Yes	26	2	3	2	2	0	1	0	1	514	16.1	20.06	5		1& 2	working	>=350	>200	No	0	0	0	0
No	No	No	Good	1	No	0	35 to 44	Female	1	married	No education	Urban	Employed	>2	1	< 6 mon	18.5 - 24.9	0	0	1e	1	>= 350	0	1	0	Yes	40	2	2	1	1	0	5	0	1	439	12.8	23.23	5		1& 2	working	>=350	>200	No	0	0	0	0
No	No	No	Good	1	No	0	35 to 44	Female	1	married	No education	Urban	Un employed	>2	1	< 6 mon	<18.5	0	0	1e	1	>= 350	0	1	0	Yes	35	2	2	1	2	0	5	0	1	389	13.7	17.69	5		1& 2	working	>=350	>200	No	0	0	0	0
No	Yes	No	Good	1	No	0	25 to 34	Female	1	married	primary	Urban	Un employed	>2	1	< 6 mon	18.5 - 24.9	0	0	1e	1	200 - 349	0	1	1	No	28	2	2	2	3	0	5	0	0	203	14	23.07	5		1& 2	working	200 - 349	>200	No	0	0	0	0
No	Yes	No	Good	1	No	0	15 to 24	Female	2	Divorced/separated	No education	Rural	Un employed	<=2	1	6 & above	<18.5	0	0	1e	1	200 - 349	0	1	1	No	24	2	3	1	3	0	1	0	0	314	12.6	16.01	5		1& 2	working	200 - 349	>200	No	0	0	0	0
No	No	No	Good	1	No	0	25 to 34	Female	1	married	No education	Urban	Un employed	>2	1	< 6 mon	18.5 - 24.9	0	0	1e	1	>= 350	0	1	0	No	30	2	2	1	3	0	3	0	0	350	12	22.43	5		1& 2	working	>=350	>200	No	0	0	0	0
Yes	Yes	No	Good	1	No	0	35 to 44	Male	1	married	secondary	Urban	Employed	>2	1	< 6 mon	18.5 - 24.9	0	0	1e	1	<100	1	1	1	No	40	1	2	3	1	0	5	0	0	88	11	24.11	5		1& 2	working	50 - <100	50 - 200	No	0	0	0	0
No	No	No	Fair/poor	3	No	0	25 to 34	Male	1	married	No education	Urban	Un employed	<=2	1	< 6 mon	18.5 - 24.9	0	0	1e	2	>= 350	0	1	0	No	29	1	2	1	2	0	2	0	0	410	15.3	22.2	5		1& 2	working	>=350	>200	No	0	0	0	1
No	No	No	Good	1	No	0	25 to 34	Female	1	married	secondary	Urban	Un employed	>2	1	< 6 mon	> 24.9	0	0	1e	1	>= 350	0	1	0	Yes	27	2	2	3	3	0	3	0	1	733	13.9	28.84	5		1& 2	working	>=350	>200	No	0	0	0	0
No	No	No	Good	1	No	0	25 to 34	Female	1	married	primary	Rural	Un employed	>2	0	6 & above	<18.5	0	0	others	1	>= 350	0	1	0	Yes	25	2	2	2	3	0	4	0	1	701	13.4	16.87	6		1& 2	working	>=350	>200	No	0	0	0	0
No	Yes	No	Good	1	No	0	25 to 34	Female	1	Divorced/separated	No education	Rural	Employed	>2	1	6 & above	> 24.9	0	0	1e	1	200 - 349	0	1	1	Yes	30	2	3	1	1	0	3	0	1	216	12.7	28.91	5		1& 2	working	200 - 349	>200	No	0	0	0	0
Yes	No	Yes	Fair/poor	3	No	1	35 to 44	Female	1	Divorced/separated	No education	Urban	Un employed	>2	1	< 6 mon	<18.5	0	0	1e	3	<100	1	2	0	No	40	2	3	1	3	0	3	1	0	19	9.7	17.51	5	1	stage 3	ambul/bedrid	<50	<50	No	0	0	0	0
Yes	Yes	No	Good	1	No	0	35 to 44	Female	1	Divorced/separated	colledge+	Urban	Un employed	<=2	1	< 6 mon	<18.5	0	0	1e	3	<100	1	1	1	No	37	2	3	4	3	0	1	0	0	78	11.66	17.97	5		stage 3	working	50 - <100	50 - 200	No	0	0	0	0
Yes	Yes	No	Good	1	No	0	35 to 44	Male	1	married	primary	Urban	Un employed	<=2	0	< 6 mon	18.5 - 24.9	0	0	1e	1	<100	1	1	1	Yes	40	1	2	2	3	0	1	0	1	27	10.47	18.73	5		1& 2	working	<50	<50	No	0	0	0	0
No	Yes	No	Good	1	No	0	25 to 34	Female	1	married	No education	Urban	Un employed	<=2	0	6 & above	> 24.9	0	0	1e	1	200 - 349	0	1	1	Yes	32	2	2	1	3	0	1	0	1	267	12	29.3	5		1& 2	working	200 - 349	>200	No	0	0	0	0
Yes	No	No	Good	1	No	0	25 to 34	Male	1	Divorced/separated	primary	Urban	Un employed	<=2	1	6 & above	> 24.9	0	0	1e	1	>= 350	1	1	0	No	34	1	4	2	3	0	2	0	0	413	12.2	27.34	5		1& 2	working	>=350	>200	No	0	0	0	0
No	Yes	No	Good	1	No	0	25 to 34	Female	1	Divorced/separated	secondary	Urban	Un employed	<=2	1	< 6 mon	<18.5	0	0	1e	3	<100	0	1	1	No	30	2	3	3	2	0	2	0	0	78	14	17.97	5		stage 3	working	50 - <100	50 - 200	No	0	0	0	0
No	No	No	Fair/poor	3	No	0	15 to 24	Female	1	Single	primary	Urban	Un employed	<=2	1	< 6 mon	<18.5	0	0	1e	1	>= 350	0	1	0	No	20	2	1	2	2	0	2	0	0	714	16.7	18.18	5		1& 2	working	>=350	>200	No	0	0	0	0
No	Yes	No	Fair/poor	3	No	0	15 to 24	Female	1	Divorced/separated	primary	Urban	Un employed	<=2	0	< 6 mon	18.5 - 24.9	0	0	1e	3	100 - 199	0	1	1	Yes	24	2	3	2	2	0	1	0	1	166	13.6	19.4	5		stage 3	working	100 - <200	50 - 200	No	0	0	0	0
Yes	Yes	No	Fair/poor	2	No	0	45+	Male	1	married	primary	Rural	Employed	>2	1	< 6 mon	<18.5	0	0	others	4	200 - 349	1	2	1	No	50	1	2	2	1	999	5	0	0	307	10	16.9	7	1	stage 4	ambul/bedrid	200 - 349	>200	No	0	0	0	0
No	No	No	Good	1	No	0	25 to 34	Female	1	Divorced/separated	No education	Urban	Un employed	<=2	1	6 & above	18.5 - 24.9	0	0	1e	2	100 - 199	0	1	0	Yes	32	2	3	1	2	0	2	0	1	154	13.4	19.29	5		1& 2	working	100 - <200	50 - 200	No	0	0	0	0
No	No	No	Fair/poor	3	No	0	15 to 24	Female	1	Divorced/separated	secondary	Urban	Un employed	>2	1	6 & above	<18.5	0	0	1e	2	>= 350	0	1	0	No	24	2	3	3	2	0	3	0	0	459	14.9	18.37	5		1& 2	working	>=350	>200	No	0	0	0	1
Yes	Yes	No	Good	1	No	0	45+	Male	1	Divorced/separated	colledge+	Urban	Employed	<=2	1	< 6 mon	> 24.9	0	0	1e	2	100 - 199	1	1	1	No	50	1	3	4	1	0	2	0	0	128	10.7	27.55	5		1& 2	working	100 - <200	50 - 200	No	0	0	0	1
No	Yes	No	Fair/poor	2	Yes	0	35 to 44	Female	1	Divorced/separated	colledge+	Urban	Un employed	<=2	0	6 & above	> 24.9	0	0	others	2	100 - 199	0	2	1	No	40	2	3	4	3	0	1	0	0	123	12.4	26.48	6		1& 2	ambul/bedrid	100 - <200	50 - 200	No	1	0	0	0
No	Yes	No	Good	1	No	0	35 to 44	Male	1	married	primary	Urban	Un employed	<=2	1	< 6 mon	18.5 - 24.9	0	0	1e	3	100 - 199	0	2	1	No	37	1	2	2	3	0	2	1	0	123	13	19.23	5		stage 3	ambul/bedrid	100 - <200	50 - 200	No	0	0	0	1
Yes	No	No	Good	1	No	0	25 to 34	Female	1	married	colledge+	Rural	Un employed	<=2	1	< 6 mon	18.5 - 24.9	0	0	1e	1	100 - 199	1	1	0	No	25	2	2	4	3	999	2	0	0	134	11.6	18.96	5		1& 2	working	100 - <200	50 - 200	No	0	0	0	1
No	Yes	No	Good	1	No	0	35 to 44	Female	1	married	primary	Rural	Employed	<=2	1	< 6 mon	> 24.9	0	0	1e	1	200 - 349	0	1	1	No	36	2	2	2	1	0	2	0	0	204	13.7	26.35	5		1& 2	working	200 - 349	>200	No	0	0	0	1
No	No	No	Good	1	Yes	0	25 to 34	Female	1	Divorced/separated	No education	Urban	Employed	<=2	1	< 6 mon	18.5 - 24.9	0	0	1e	1	>= 350	0	1	0	Yes	27	2	3	4	1	0	1	0	1	984	14	24.52	5		1& 2	working	>=350	>200	No	1	0	0	1
No	Yes	No	Good	1	No	0	35 to 44	Female	1	Divorced/separated	secondary	Rural	Un employed	<=2	1	< 6 mon	<18.5	1	0	1e	2	100 - 199	0	1	1	No	35	2	3	3	3	0	2	0	0	116	13.4	17	5		1& 2	working	100 - <200	50 - 200	No	0	0	0	0
No	No	No	Good	1	No	0	15 to 24	Female	3	Single	secondary	Urban	Employed	<=2	1	< 6 mon	18.5 - 24.9	0	0	1e	1	>= 350	0	1	0	Yes	19	2	1	3	1	0	1	0	1	810	16	21.9	5		1& 2	working	>=350	>200	No	0	0	0	0
No	No	No	Good	1	No	0	15 to 24	Female	1	married	secondary	Urban	Employed	>2	1	< 6 mon	18.5 - 24.9	0	0	1e	1	>= 350	0	1	0	Yes	22	2	2	3	1	0	3	0	1	1001	12.6	21.3	5		1& 2	working	>=350	>200	No	0	0	0	0
Yes	No	No	Good	1	No	0	25 to 34	Female	1	married	secondary	Urban	Un employed	>2	1	< 6 mon	18.5 - 24.9	0	0	1e	1	>= 350	1	1	0	Yes	26	2	2	3	3	0	3	0	1	574	10.5	20.2	5		1& 2	working	>=350	>200	No	0	0	0	1
Yes	Yes	No	Fair/poor	3	No	0	15 to 24	Female	1	married	No education	Rural	Un employed	<=2	1	< 6 mon	<18.5	0	0	1e	4	200 - 349	1	1	1	No	20	2	2	1	3	999	2	0	0	203	11	15.54	5		stage 4	working	200 - 349	>200	No	0	0	0	1
Yes	Yes	No	Fair/poor	2	No	0	35 to 44	Male	1	married	colledge+	Urban	Un employed	>2	1	< 6 mon	<18.5	0	0	1e	3	<100	1	2	1	No	38	1	2	4	3	0	3	1	0	28	7	17.1	5	1	stage 3	ambul/bedrid	<50	<50	No	0	0	0	0
No	Yes	No	Good	1	No	0	45+	Male	1	Divorced/separated	No education	Rural	Un employed	>2	1	< 6 mon	18.5 - 24.9	1	0	1e	2	200 - 349	0	1	1	No	56	1	3	1	3	0	3	0	0	329	14.9	20.28	5		1& 2	working	200 - 349	>200	No	0	0	0	0
No	No	No	Good	1	No	0	35 to 44	Female	1	Widowed	No education	Urban	Un employed	<=2	1	6 & above	<18.5	0	0	1e	1	>= 350	0	1	0	No	40	2	5	1	3	0	1	1	0	383	14	17.01	5		1& 2	working	>=350	>200	No	0	0	0	0
No	Yes	No	Good	1	No	0	45+	Female	1	married	No education	Urban	Un employed	>2	1	6 & above	18.5 - 24.9	1	1	1e	1	200 - 349	0	1	1	Yes	68	2	2	1	2	0	4	0	1	277	13.4	21.46	5		1& 2	working	200 - 349	>200	No	0	0	0	0
No	Yes	No	Fair/poor	2	No	0	35 to 44	Female	1	Divorced/separated	colledge+	Urban	Employed	<=2	0	< 6 mon	18.5 - 24.9	0	0	1e	3	<100	0	1	1	Yes	35	2	3	4	1	1	1	1	1	83	12	24.97	5		stage 3	working	50 - <100	50 - 200	yes	0	0	0	0
No	No	No	Good	1	No	0	35 to 44	Female	1	Divorced/separated	colledge+	Rural	Employed	<=2	1	6 & above	<18.5	1	0	1e	2	>= 350	0	1	0	No	40	2	3	4	1	0	2	0	0	436	14.9	18.3	5		1& 2	working	>=350	>200	No	0	0	0	1
Yes	Yes	Yes	Fair/poor	2	No	1	25 to 34	Female	1	Single	secondary	Urban	Un employed	<=2	1	< 6 mon	<18.5	1	0	1e	3	<100	1	1	1	No	28	2	1	3	3	0	1	1	0	73	11.3	17.21	5	2	stage 3	working	50 - <100	50 - 200	No	0	0	0	0
No	Yes	No	Fair/poor	3	No	0	25 to 34	Female	1	married	No education	Urban	Un employed	<=2	1	< 6 mon	18.5 - 24.9	0	0	1e	2	200 - 349	0	1	1	Yes	25	2	2	1	3	0	2	1	1	328	12	18.5	5		1& 2	working	200 - 349	>200	No	0	0	0	0
Yes	Yes	No	Good	1	No	0	25 to 34	Male	1	Single	secondary	Rural	Un employed	<=2	1	< 6 mon	<18.5	0	0	1e	2	100 - 199	1	2	1	Yes	32	1	1	3	3	0	1	1	1	154	9.8	17	5		1& 2	ambul/bedrid	100 - <200	50 - 200	No	0	0	0	0
Yes	Yes	No	Good	1	Yes	0	25 to 34	Male	1	married	No education	Rural	Un employed	>2	1	6 & above	18.5 - 24.9	0	0	1e	3	200 - 349	1	1	1	No	26	1	2	4	2	0	5	0	0	320	12.3	19.97	5		stage 3	working	200 - 349	>200	No	1	1	0	0
No	Yes	No	Fair/poor	3	No	0	15 to 24	Female	1	married	primary	Urban	Un employed	<=2	1	6 & above	18.5 - 24.9	0	0	1e	2	>= 350	0	1	1	No	18	2	2	2	2	0	1	0	0	465	12.4	21.3	5		1& 2	working	>=350	>200	No	0	0	0	0
No	No	No	Good	1	No	0	35 to 44	Female	1	married	No education	Urban	Un employed	>2	1	< 6 mon	18.5 - 24.9	0	0	1e	1	100 - 199	0	1	0	Yes	39	2	2	1	2	0	5	0	1	133	12	24.5	5		1& 2	working	100 - <200	50 - 200	No	0	0	0	0
No	Yes	No	Good	1	No	0	45+	Male	2	Divorced/separated	No education	Urban	Un employed	<=2	1	< 6 mon	<18.5	1	0	1e	1	>= 350	0	1	1	No	58	1	3	1	3	0	1	0	0	420	13.3	17.3	5		1& 2	working	>=350	>200	No	0	0	0	0
No	No	No	Good	1	No	0	25 to 34	Female	1	married	secondary	Urban	Employed	<=2	1	< 6 mon	18.5 - 24.9	0	0	1e	1	>= 350	0	1	0	Yes	27	2	2	3	1	0	2	0	1	1048	14.1	21	5		1& 2	working	>=350	>200	No	0	0	0	1
No	No	No	Fair/poor	3	No	0	25 to 34	Female	1	married	colledge+	Urban	Un employed	>2	1	< 6 mon	18.5 - 24.9	0	0	1e	1	>= 350	0	1	0	No	25	2	2	4	3	0	4	0	0	389	13.7	23.3	5		1& 2	working	>=350	>200	No	0	0	0	0
No	Yes	No	Good	1	No	0	25 to 34	Female	1	married	primary	Urban	Employed	>2	1	< 6 mon	18.5 - 24.9	0	0	1e	1	<100	0	1	1	Yes	30	2	2	2	1	0	5	0	1	97	12.6	21.6	5		1& 2	working	50 - <100	50 - 200	No	0	0	0	0
Yes	No	No	Good	1	Yes	0	35 to 44	Female	1	Divorced/separated	No education	Urban	Un employed	<=2	1	< 6 mon	18.5 - 24.9	1	0	1e	2	>= 350	1	1	0	No	40	2	3	1	2	0	2	0	0	419	10	21	5		1& 2	working	>=350	>200	No	1	0	0	1
No	No	No	Good	1	No	0	25 to 34	Female	1	married	secondary	Urban	Employed	>2	1	< 6 mon	18.5 - 24.9	0	0	others	1	>= 350	0	1	0	Yes	34	2	2	3	1	0	5	0	1	711	14.8	18.65	3		1& 2	working	>=350	>200	No	0	0	0	0
No	Yes	No	Good	1	No	0	25 to 34	Female	1	married	primary	Urban	Employed	<=2	1	< 6 mon	18.5 - 24.9	0	0	1e	1	200 - 349	0	1	1	No	28	2	2	2	1	0	2	0	0	250	12.1	20.6	5		1& 2	working	200 - 349	>200	No	0	0	0	1
Yes	Yes	No	Good	1	No	0	25 to 34	Male	1	married	No education	Urban	Employed	>2	1	< 6 mon	<18.5	0	0	1e	2	100 - 199	1	1	1	No	29	1	2	1	1	0	4	0	0	169	11.4	18.3	5		1& 2	working	100 - <200	50 - 200	No	0	0	0	0
No	Yes	No	Good	1	No	0	15 to 24	Female	1	married	primary	Urban	Un employed	<=2	1	6 & above	18.5 - 24.9	0	0	1e	1	200 - 349	0	1	1	No	22	2	2	2	2	1	2	1	0	271	18.8	24.46	5		1& 2	working	200 - 349	>200	yes	0	0	0	1
No	Yes	No	Good	1	No	0	25 to 34	Male	1	married	colledge+	Urban	Employed	<=2	1	< 6 mon	18.5 - 24.9	0	0	1e	2	<100	0	1	1	No	34	1	2	4	1	0	2	0	0	99	15	20.58	5		1& 2	working	50 - <100	50 - 200	No	0	0	0	0
No	No	No	Good	1	No	0	25 to 34	Female	1	married	secondary	Rural	Un employed	>2	1	6 & above	18.5 - 24.9	0	0	1e	1	>= 350	0	1	0	Yes	27	2	2	3	3	0	3	0	1	1011	16.2	22.8	5		1& 2	working	>=350	>200	No	0	0	0	1
No	No	No	Good	1	Yes	0	35 to 44	Female	1	married	colledge+	Urban	Employed	>2	1	6 & above	18.5 - 24.9	0	0	1e	1	200 - 349	0	1	0	Yes	43	2	2	4	1	0	3	0	1	301	13.4	18.67	5		1& 2	working	200 - 349	>200	No	1	0	0	0
[truncated: 18 more columns]
